# Supplementary material for: Exploring nomophobia with a German adaption of the nomophobia questionnaire (NMP-Q-D)
Source: PLoS One. 2022 Dec 30;17(12):e0279379. doi: 10.1371/journal.pone.0279379 (PMC9803150; doi:10.1371/journal.pone.0279379)
Supplement: S1 Data — (XLSX) [file pone.0279379.s001.xlsx]

## Sheet: NP_Data_MT_1_2
consent_1	date_MT_1	gender_1	age_1	education_1	school_1	vocschool_1	university_1	working_1	retired_1	house_1	unemployed_1	timeSmartphoneh_1	timeSmartphonemin_1	time_accurate_1	ActSmart_1	act_accurate_1	NMP1_1	NMP2_1	NMP3_1	NMP4_1	NMP5_1	NMP6_1	NMP7_1	NMP8_1	NMP9_1	NMP10_1	NMP11_1	NMP12_1	NMP13_1	NMP14_1	NMP15_1	NMP16_1	NMP17_1	NMP18_1	NMP19_1	NMP20_1	SAS1	SAS2	SAS3	SAS4	SAS5	SAS6	SAS7	SAS8	SAS9	SAS10	FOMO1	FOMO2	FOMO3
1	2021-05-02	1	55	4						1		2	0	2	100	2	3	5	3	6	6	7	5	6	4	7	7	7	7	6	6	3	3	5	6	3	2	2	1	5	3	1	3	2	1	1	1	1	1
1	2021-05-03	1	21	5			1					4	30	2	5	1	5	3	4	2	2	3	6	3	2	2	6	3	4	4	4	1	1	1	2	2	3	6	5	3	2	2	2	3	3	2	4	4	3
1	2021-05-03	1	22	3		1						4	49	1	20	2	4	2	3	3	2	2	1	2	5	5	5	2	2	2	4	3	3	1	2	2	4	2	1	4	2	1	3	2	5	1	4	4	3
1	2021-05-03	1	25	5			1					2	30	2	25	2	6	4	5	5	3	1	1	7	7	4	5	5	7	2	5	1	2	1	2	3	2	1	1	4	2	2	1	1	6	1	3	2	4
1	2021-05-03	1	32	5				1				4	30	2	45	2	6	5	4	7	3	1	3	2	7	3	3	2	1	6	3	2	1	1	1	3	2	2	3	2	2	1	2	2	6	2	1	2	4
1	2021-05-03	1	21	5			1					4	36	1	66	1	5	6	4	4	2	3	4	5	5	3	4	4	4	3	5	2	2	2	5	3	4	5	4	5	3	2	4	4	5	2	2	2	3
1	2021-05-03	2	22	5			1					9	36	1	67	1	6	5	4	6	4	3	2	3	4	5	5	3	3	4	4	2	2	3	2	2	4	5	5	4	3	2	3	3	4	2	2	2	3
1	2021-05-03	1	22	5		1						3	30	1	67	1	5	5	2	4	1	1	1	3	5	4	2	2	5	3	2	1	3	2	1	4	4	1	2	3	2	1	3	4	6	3	1	2	4
1	2021-05-03	1	19	5				1				4	43	1	70	1	4	5	5	5	6	2	3	5	3	5	5	5	3	7	4	1	2	1	1	4	5	2	1	5	2	1	2	3	5	3	3	3	3
1	2021-05-03	1	21	5			1					3	30	2	130	1	6	6	5	5	2	1	4	5	6	4	4	4	4	4	4	1	3	2	1	3	1	4	1	4	3	2	2	3	4	1	2	2	5
1	2021-05-03	1	22	5			1					5	30	1	155	1	5	6	5	6	1	2	3	1	5	4	5	5	4	3	5	4	5	4	3	4	6	6	6	6	3	2	2	6	4	5	3	4	4
1	2021-05-03	2	21	5			1					2	0	1	160	1	3	4	4	4	1	1	4	1	6	1	1	1	1	2	1	1	3	1	5	4	1	4	1	3	2	1	2	5	6	1	3	3	4
1	2021-05-04	1	21	5			1					3	20	2	10	2	3	4	2	3	1	1	1	2	2	1	1	1	1	1	1	1	1	1	1	2	3	1	3	3	1	1	2	1	5	1	1	2	1
1	2021-05-04	1	22	5			1					3	9	1	25	2	5	5	5	5	4	4	3	6	5	4	6	5	6	4	6	2	2	2	2	2	4	4	3	5	3	3	3	3	4	2	1	1	4
1	2021-05-04	1	28	5				1				2	58	1	27	1	4	6	2	6	1	1	4	1	6	1	3	1	1	1	1	1	1	2	1	3	2	2	4	3	1	1	5	2	6	1	1	1	3
1	2021-05-04	1	22	5			1					3	5	1	30	2	5	3	2	5	4	2	5	3	3	3	3	3	3	2	2	1	1	1	4	3	4	4	1	5	2	2	2	2	5	2	1	1	2
1	2021-05-04	1	34	5				1				2	48	1	30	2	5	5	4	5	3	1	4	4	5	3	4	5	5	5	5	2	4	3	2	4	3	1	1	6	2	2	1	2	3	1	1	1	3
1	2021-05-04	1	18	5		1						9	30	1	30	1	2	4	3	2	1	1	1	1	3	1	3	1	3	2	3	1	1	1	1	2	6	6	2	3	1	1	2	1	5	1	1	1	2
1	2021-05-04	1	24	5		1						4	30	2	30	1	3	4	4	4	1	1	1	3	3	1	2	1	2	1	1	1	2	1	1	1	4	4	3	4	3	2	2	1	6	1	2	1	3
1	2021-05-04	1	21	5			1					1	15	1	39	1	2	2	2	2	1	1	1	3	2	3	1	1	3	1	1	1	1	1	1	1	4	2	4	2	1	1	2	1	4	1	3	2	1
1	2021-05-04	1	37	5						1		3	30	1	40	2	6	6	4	4	2	1	2	2	4	5	4	2	4	2	4	1	1	1	1	1	1	1	3	2	1	1	1	1	3	1	3	3	2
1	2021-05-04	1	31	3				1				3	0	2	50	2	5	4	2	3	1	1	3	1	2	2	3	3	1	3	2	1	1	1	1	1	3	3	2	2	1	1	2	2	4	2	2	2	2
1	2021-05-04	1	23	5			1	1				4	26	1	50	2	6	4	5	5	2	1	2	1	6	2	4	3	2	2	2	1	1	5	1	1	4	6	2	4	2	2	2	4	6	1	1	1	1
1	2021-05-04	1	20	3		1						3	30	2	50	2	4	4	4	6	4	2	6	3	5	4	5	3	4	3	3	1	1	2	1	4	4	3	1	3	2	2	4	5	6	3	2	1	3
1	2021-05-04	1	22	5			1					3	2	1	59	1	3	3	2	3	5	1	2	5	4	1	2	2	1	2	1	1	1	1	4	1	4	4	4	5	2	2	2	2	6	1	1	1	3
1	2021-05-04	1	19	5			1					2	30	1	62	1	3	5	5	4	2	1	3	1	5	3	5	2	4	1	1	1	1	1	1	1	1	2	1	3	2	1	2	1	5	1	1	1	4
1	2021-05-04	1	18	3	1							4	32	1	69	1	5	3	4	2	2	1	2	3	4	3	2	2	2	5	2	1	1	2	3	2	3	4	2	5	2	1	3	1	5	1	3	2	3
1	2021-05-04	1	18	3	1							7	30	1	70	1	5	5	5	6	7	4	5	6	4	4	5	3	4	4	5	2	3	4	1	5	4	5	1	3	3	3	2	3	6	3	2	3	2
1	2021-05-04	1	21	5			1					3	0	1	80	1	4	4	5	4	5	3	4	3	3	4	4	4	4	3	3	2	2	3	2	3	4	4	4	4	2	2	4	4	4	2	3	4	4
1	2021-05-04	1	27	5				1				3	50	1	80	1	5	5	5	5	5	2	2	2	3	5	6	2	2	2	2	1	2	1	1	2	2	2	1	5	2	1	3	2	5	1	1	1	2
1	2021-05-04	1	26	5				1				5	56	1	95	1	4	2	2	4	2	1	4	6	5	4	4	3	3	1	1	1	2	2	2	1	3	1	1	5	1	1	4	2	5	1	1	1	1
1	2021-05-04	1	21				1					5	0	2	100	2	6	6	6	6	4	2	3	1	7	2	5	3	3	5	3	2	2	3	2	5	4	3	4	2	4	2	3	4	6	2	4	3	4
1	2021-05-04	1	21	5			1					4	30	1	100	1	6	7	7	7	5	2	2	6	7	4	4	5	3	4	2	1	6	7	3	2	4	4	2	6	3	2	5	6	6	2	2	2	4
1	2021-05-04	1	22	5			1					5	20	2	100	2	6	6	5	7	5	5	5	5	6	5	5	6	5	5	5	3	3	4	3	5	5	5	1	6	3	3	4	4	6	2	2	2	4
1	2021-05-04	1	31	4				1				2	0	2	100	2	4	3	2	4	3	1	2	1	1	2	4	2	3	1	1	1	1	1	1	1	2	1	2	3	2	1	2	1	3	2	2	2	1
1	2021-05-04	1	25	3						1		7	30	1	170	1	7	7	2	7	6	3	7	5	6	6	6	7	7	4	4	3	2	4	2	5	3	2	1	6	5	6	2	6	5	1	1	1	1
1	2021-05-04	1	23	5			1					5	15	1	246	1	5	7	1	5	6	5	5	5	7	6	7	3	5	3	4	2	1	2	1	4	4	6	2	6	4	1	4	2	6	1	3	3	1
1	2021-05-04	1	21	5			1					4	7	1	824	1	4	5	5	5	5	3	5	4	5	4	6	4	4	5	4	1	2	2	2	3	3	3	1	5	2	2	2	3	5	1	1	1	3
1	2021-05-05	1	21	5								4	0	2	20	2	3	3	2	3	2	2	2	2	2	2	2	2	2	2	2	1	1	2	1	2	4	3	2	2	2	3	2	2	5	3	2	2	3
1	2021-05-05	1	21	3				1				3	28	1	50	1	4	5	2	3	3	1	2	5	1	3	6	4	3	2	2	1	1	2	1	2	2	1	1	4	1	1	3	3	1	1	3	2	3
1	2021-05-05	1	21	3		1		1				4	30	2	50	2	3	4	1	4	1	1	4	1	5	1	3	3	1	2	2	1	5	3	3	3	3	4	1	3	1	1	2	2	2	2	2	2	5
1	2021-05-05	1	24	5				1				3	6	1	59	1	5	6	2	4	1	1	5	1	3	2	5	1	1	2	1	1	1	1	1	3	3	2	4	2	1	1	2	1	5	2	3	2	1
1	2021-05-06	2	25	5							1	2	23	1	44	1	5	7	4	7	3	4	4	2	5	3	3	2	2	1	2	4	4	1	4	3	2	1	1	5	1	1	3	2	4	1	2	1	1
1	2021-05-06	1	22	5			1					3	12	1	83	1	6	7	4	6	7	5	7	6	7	5	6	7	5	6	5	3	4	6	5	5	5	5	3	6	5	3	5	5	5	3	3	3	3
1	2021-05-07	1	22	4			1					4	7	1	63	1	2	5	1	4	1	1	2	4	2	3	4	4	3	3	4	1	2	1	2	2	2	3	4	3	2	1	1	2	3	1	2	2	2
1	2021-05-10	1	22	5			1					3	29	1	70	1	6	6	3	6	3	2	4	2	2	4	6	4	5	6	5	2	1	2	3	2	2	2	2	5	2	1	4	2	2	1	3	4	3
1	2021-05-10	1	18	3		1						3	10	1	111	1	4	4	3	4	5	1	4	2	3	2	3	2	3	2	2	1	1	1	4	2	3	2	1	3	1	1	3	2	4	2	2	2	1
1	2021-05-11	1	21	5			1					3	0	2	30	2	4	6	2	7	5	2	2	7	3	6	6	6	3	6	4	1	1	3	7	3	2	4	1	4	2	1	1	3	5	1	1	1	2
1	2021-05-17	2	21	5			1					12	52	1	16	1	5	6	3	7	2	2	5	2	5	5	6	6	6	5	6	2	2	3	1	1	5	5	4	6	4	2	4	3	5	1	4	5	5
1	2021-05-24	2	25	4				1				1	31	1	17	1	3	6	2	5	1	1	1	1	3	1	1	1	1	1	1	1	1	1	1	3	4	3	5	2	1	1	4	1	6	2	2	2	1
[truncated: 127 more columns]
