# Supplementary material for: Exploring nomophobia with a German adaption of the nomophobia questionnaire (NMP-Q-D)
Source: PLoS One. 2022 Dec 30;17(12):e0279379. doi: 10.1371/journal.pone.0279379 (PMC9803150; doi:10.1371/journal.pone.0279379)
Supplement: S2 Data — (XLSX) [file pone.0279379.s002.xlsx]

## Sheet: NP_Data_MT_1_MC_YG
consent_1	date_MT_1	gender_1	age_1	education_1	school_1	vocschool_1	university_1	working_1	retired_1	house_1	unemployed_1	timeSmartphoneh_1	timeSmartphonemin_1	time_accurate_1	ActSmart_1	act_accurate_1	NMP1_1	NMP2_1	NMP3_1	NMP4_1	NMP5_1	NMP6_1	NMP7_1	NMP8_1	NMP9_1	NMP10_1	NMP11_1	NMP12_1	NMP13_1	NMP14_1	NMP15_1	NMP16_1	NMP17_1	NMP18_1	NMP19_1	NMP20_1	SAS1	SAS2	SAS3	SAS4	SAS5	SAS6	SAS7	SAS8	SAS9	SAS10	FOMO1	FOMO2	FOMO3
1	2021-05-02	1	55	4						1		2	0	2	100	2	3	5	3	6	6	7	5	6	4	7	7	7	7	6	6	3	3	5	6	3	2	2	1	5	3	1	3	2	1	1	1	1	1
1	2021-05-02	2	60	4				1				2	20	2	100	2	4	3	3	6	4	5	6	3	5	5	7	6	6	1	6	1	1	2	4	1	1	2	2	4	2	1	2	3	4	2	3	2	2
1	2021-05-03	1	23	5			1					4	50	1	75	1	3	5	2	5	1	1	3	2	6	2	2	2	1	2	1	1	1	1	1	5	6	6	2	5	3	2	5	2	6	2	3	3	3
1	2021-05-03	2	49	5				1				2	30	2	40	2	4	5	4	4	1	1	2	1	2	1	3	1	2	2	2	1	1	1	1	1	2	1	1	1	1	1	1	1	2	1	1	1	1
1	2021-05-03	2	34	5				1				1	3	1	2	2	4	3	3	4	2	1	1	1	3	1	1	1	1	1	1	1	1	1	2	1	2	1	3	2	2	1	1	1	3	1	1	1	3
1	2021-05-03	2		3				1	1			1	0	1	6	2	2	5	3	5	1	1	2	1	2	2	5	5	2	2	2	1	2	2	1	1	1	1	1	1	1	1	1	1	1	1	1	1	1
1	2021-05-03	1	74	4					1			0	45	2	5	2	2	1	3	1	1	1	2	1	2	1	2	2	1	1	1	1	1	2	1	1	1	1	1	1	1	1	1	1	1	1	1	1	1
1	2021-05-03	2	60	3				1	1			1	20	2	20	2	6	6	4	6	2	2	2	2	2	2	5	3	3	3	3	3	2	2	2	1	1	2	1	2	1	1	1	2	1	1	2	2	2
1	2021-05-03	2	62	3				1				1	30	2	15	2	7	7	4	7	3	1	3	3	6	2	2	2	2	2	2	2	2	2	2	2	1	1	1	6	1	1	1	1	1	1	1	1	1
1	2021-05-03	2	20	1	1							2	0	1	80	1	5	7	4	4	2	1	1	1	3	1	3	4	1	4	4	1	3	1	3	4	3	2	1	3	3	1	1	1	3	1	2	2	3
1	2021-05-03	2	76	4					1			2	20	2	20	2	6	5	3	7	1	1	4	1	3	1	2	1	1	1	1	1	1	3	1	1	1	1	1	1	1	1	1	1	3	1	3	2	1
1	2021-05-03	2	32	3				1				4	50	2	51	2	5	5	5	5	3	5	5	3	3	2	3	3	3	3	3	3	3	3	2	1	2	2	2	2	3	2	2	1	2	2	1	1	1
1	2021-05-03	1	45	3				1				2		2		2	4	5	3	3	5	2	2	2	2	2	3	2	2	2	2	2	2	2	2	2	2	2	2	4	2	2	2	2	3	2	1	2	2
1	2021-05-03	1	26	5				1				1	30	2	50	2	3	4	2	5	1	1	2	2	5	2	4	2	4	2	4	1	1	1	1	1	2	1	1	2	2	1	1	1	5	1	3	3	1
1	2021-05-03	1	26	5			1					1	30	2	50	2	3	2	1	2	1	1	2	1	5	1	2	2	2	4	2	1	1	1	2	1	1	2	1	1	1	1	1	1	4	1	1	1	1
1	2021-05-03	2	55	4				1				1	35	1	47	1	4	6	5	6	4	4	4	2	3	5	5	5	5	4	5	2	2	3	5	2	2	2	1	5	2	2	2	2	3	1	2	2	2
1	2021-05-03	2	61	5				1				0	30	2	20	2	7	7	4	7	3	4	4	2	2	5	3	3	3	3	3	1	5	4	4	1	2	1	1	3	4	1	1	1	2	1	2	1	1
1	2021-05-03	2	36	5				1				7	20	1	119	1	6	5	2	4	1	1	3	1	4	1	2	1	1	1	1	1	1	1	1	1	1	2	2	3	1	1	3	2	4	1	1	1	1
1	2021-05-03	1	49	5				1				1	30	1	8	1	5	4	5	6	6	4	6	5	2	6	6	6	6	5	6	3	2	3	3	2	3	2	2	5	3	2	5	2	2	2	1	1	4
1	2021-05-03	1	53	3						1		2	15	2	15	2	3	3	1	3	1	1	1	1	1	3	3	1	1	1	1	1	1	1	1	1	1	1	1	1	1	1	1	1	1	1	1	1	1
1	2021-05-03	1	55	3				1				2	0	2	12	2	3	4	2	3	6	6	5	7	2	3	6	4	3	3	2	1	1	1	1	1	1	1	1	6	2	1	1	1	2	1	4	4	2
1	2021-05-03	2	87	2					1			0	10	2	10	2	1	3	3	4	1	1	2	1	6	3	3	1	3	3	1	1	1	1	1	1	1	1	1	1	1	1	1	1	3	3	1	1	1
1	2021-05-03	1	27	4				1				3	50	2	40	2	4	3	4	3	3	2	3	4	3	3	3	3	3	3	3	1	2	2	2	2	1	2	1	2	2	2	2	2	3	1	2	2	3
1	2021-05-03	1	20	5			1					5	7	1	82	1	3	5	2	5	5	4	5	5	5	5	5	5	5	5	5	5	5	5	4	4	5	5	2	4	2	2	4	4	4	2	4	4	3
1	2021-05-03	2	22	5			1					9	36	1	67	1	6	5	4	6	4	3	2	3	4	5	5	3	3	4	4	2	2	3	2	2	4	5	5	4	3	2	3	3	4	2	2	2	3
1	2021-05-03	1	18	3	1							5	47	1	28	1	4	6	2	4	1	1	1	2	2	2	4	2	2	4	2	1	1	3	1	3	3	2	3	5	1	1	6	1	5	2	2	1	1
1	2021-05-03	1	21	5			1					2	20	1	92	1	3	5	3	5	3	1	2	5	3	3	5	3	3	6	2	1	1	1	3	1	2	3	1	5	1	2	5	2	5	1	1	1	2
1	2021-05-03	1	21	3				1				2	29	1	136	1	5	5	5	6	6	6	3	6	4	2	2	2	2	2	2	2	2	2	1	4	3	1	1	3	2	2	2	2	4	1	2	1	1
1	2021-05-03	1	24	5			1					3	36	1	64	1	2	2	2	1	1	1	1	2	2	2	3	2	1	2	1	1	1	2	1	1	3	3	1	2	1	1	1	1	3	1	1	1	2
1	2021-05-03	1	22	3		1						4	49	1	20	2	4	2	3	3	2	2	1	2	5	5	5	2	2	2	4	3	3	1	2	2	4	2	1	4	2	1	3	2	5	1	4	4	3
1	2021-05-03	1	21	5			1					4	8	1	59	1	6	7	5	6	2	3	4	2	2	3	5	4	5	4	5	2	5	4	3	2	4	1	1	5	2	1	2	1	4	1	2	3	3
1	2021-05-03	1	24	5			1					4	1	1	116	1	6	6	4	4	6	4	3	4	6	6	4	6	4	4	4	1	2	1	4	4	4	3	5	5	3	3	3	4	5	3	3	3	5
1	2021-05-03	1	25	5			1					2	30	2	25	2	6	4	5	5	3	1	1	7	7	4	5	5	7	2	5	1	2	1	2	3	2	1	1	4	2	2	1	1	6	1	3	2	4
1	2021-05-03	1	23	5			1					5	30	2	75	1	3	4	3	4	3	1	2	2	2	1	2	1	2	1	1	1	1	1	1	1	4	5	3	4	1	1	3	1	5	1	5	5	4
1	2021-05-03	1	23	5			1					5	0	2	100	2	3	4	1	7	2	1	5	1	2	3	1	1	1	1	1	1	1	1	1	1	1	1	1	1	1	1	1	1	4	1	3	1	2
1	2021-05-03	1	21	5			1					3	19	1	114	1	6	5	4	5	3	2	2	2	3	3	3	3	2	2	2	1	1	2	6	2	1	2	1	5	2	2	4	3	4	1	1	1	2
1	2021-05-03	1	22	5		1						3	30	1	67	1	5	5	2	4	1	1	1	3	5	4	2	2	5	3	2	1	3	2	1	4	4	1	2	3	2	1	3	4	6	3	1	2	4
1	2021-05-03	2	21	5			1					4	20	1	60	1	4	2	1	3	1	1	1	1	4	1	5	1	1	5	1	1	1	1	3	2	4	4	4	2	1	1	5	4	6	4	3	3	1
1	2021-05-03	1	32	5				1				4	30	2	45	2	6	5	4	7	3	1	3	2	7	3	3	2	1	6	3	2	1	1	1	3	2	2	3	2	2	1	2	2	6	2	1	2	4
1	2021-05-03	1	22	5			1					4	0	1	50	2	6	7	5	5	4	2	4	2	4	4	4	4	5	5	6	1	2	1	2	3	3	4	3	4	4	1	4	2	3	2	3	4	3
1	2021-05-03	2	33	5			1	1				3	0	1	60	1	1	5	1	4	1	1	1	1	2	1	1	1	1	1	1	1	1	1	1	1	2	1	1	3	1	1	1	2	4	1	1	1	2
1	2021-05-03	1	22	5			1					5	30	1	155	1	5	6	5	6	1	2	3	1	5	4	5	5	4	3	5	4	5	4	3	4	6	6	6	6	3	2	2	6	4	5	3	4	4
1	2021-05-03	1	20	5				1				3	35	1			5	6	4	5	3	5	4	3	3	2	3	3	2	3	1	1	2	3	1	1	3	1	2	4	2	1	3	3	4	1	1	2	2
1	2021-05-03	1	21	5			1					2	30	1	116	1	4	5	6	4	2	2	6	1	5	5	6	6	5	7	4	2	3	5	6	3	5	6	3	3	4	2	2	4	5	3	2	2	3
1	2021-05-03	2	21	5			1					2	0	1	160	1	3	4	4	4	1	1	4	1	6	1	1	1	1	2	1	1	3	1	5	4	1	4	1	3	2	1	2	5	6	1	3	3	4
1	2021-05-03	1	21	5			1					3	30	2	130	1	6	6	5	5	2	1	4	5	6	4	4	4	4	4	4	1	3	2	1	3	1	4	1	4	3	2	2	3	4	1	2	2	5
1	2021-05-03	2	19	5			1					3	27	1	82	1	5	7	5	6	2	1	2	7	4	7	7	5	7	7	5	1	1	2	1	1	1	2	1	6	1	2	2	2	2	1	2	1	4
1	2021-05-03	2	23	5			1	1				3	2	1	73	1	5	4	2	4	2	1	2	1	4	2	5	6	2	5	2	2	1	1	6	2	4	2	1	3	2	2	3	3	6	1	4	3	3
1	2021-05-03	1	19	5			1					4	40	1	122	1	4	6	5	3	1	1	2	3	3	3	5	3	3	5	4	1	2	4	3	4	1	5	3	5	2	1	2	3	6	1	3	2	4
1	2021-05-03	1	21	5			1					4	36	1	66	1	5	6	4	4	2	3	4	5	5	3	4	4	4	3	5	2	2	2	5	3	4	5	4	5	3	2	4	4	5	2	2	2	3
1	2021-05-03	2	22	5			1					5	20	1	124	1	5	5	2	5	1	2	2	2	6	4	5	3	5	2	3	2	2	2	1	1	5	6	2	2	2	3	1	3	6	2	2	2	3
1	2021-05-03	2	25	5		1		1				2	12	1	73	1	3	3	2	4	1	1	3	5	2	2	4	3	3	3	2	1	1	1	3	1	4	2	1	3	1	1	2	1	4	1	1	1	2
1	2021-05-03	1	23	5			1	1				4	30	1	111	1	3	2	2	2	4	4	3	7	7	5	7	6	4	6	6	3	4	4	1	4	1	1	1	3	2	1	1	1	3	1	1	1	1
1	2021-05-03	1	20	5			1					2	12	1	90	2	6	6	2	5	6	3	5	5	4	3	5	3	3	4	3	2	4	3	2	4	2	4	4	3	3	2	4	5	6	2	4	3	2
1	2021-05-03	1	21	5			1					4	30	2	5	1	5	3	4	2	2	3	6	3	2	2	6	3	4	4	4	1	1	1	2	2	3	6	5	3	2	2	2	3	3	2	4	4	3
1	2021-05-03	1	20	5			1					3	0	2	50	2	4	5	6	6	2	2	2	2	4	2	3	3	3	3	3	1	1	1	5	2	3	3	1	3	1	2	2	3	6	1	2	2	3
1	2021-05-03	1	24	4				1				3	15	2			5	5	1	4	2	2	2	5	5	5	7	4	6	7	5	2	1	2	1	3	2	2	2	5	1	1	3	2	3	1	2	2	1
1	2021-05-03	2	25	3				1				5	45	2	13	2	5	5	4	4	4	4	5	3	3	5	5	3	5	4	4	2	3	3	2	4	2	2	2	3	2	2	3	3	5	2	2	3	2
1	2021-05-03	1	21	5			1					4	23	1	70	1	2	3	3	2	2	1	2	2	3	2	4	2	1	1	2	1	1	2	1	1	4	3	2	2	1	1	2	1	4	2	3	3	4
1	2021-05-03	1	19	5			1					3	0	1	3	1	6	6	5	6	5	2	5	5	4	5	6	6	6	6	6	4	3	4	2	3	3	3	1	2	2	2	2	3	5	3	1	1	3
1	2021-05-03	2	22	5			1					4	20	2	98	1	6	6	6	6	3	5	5	5	6	3	4	6	4	5	5	4	6	5	6	6	3	4	3	5	4	5	3	5	5	4	3	4	4
1	2021-05-03	1	22	5			1					3	38	1	55	1	2	4	2	4	4	2	3	5	2	1	1	2	1	1	1	1	3	1	1	5	2	3	1	4	2	1	1	3	6	1	1	1	3
1	2021-05-03	1	22	5			1					1	5	2	45	2	6	4	6	3	4	1	2	5	5	5	5	4	4	3	3	1	1	1	4	3	1	1	4	5	1	1	5	1	3	1	2	1	1
1	2021-05-03	1	19	5				1				4	43	1	70	1	4	5	5	5	6	2	3	5	3	5	5	5	3	7	4	1	2	1	1	4	5	2	1	5	2	1	2	3	5	3	3	3	3
1	2021-05-03	2	22	5			1					2	0	2	40	2	3	1	1	1	2	1	1	3	2	3	1	1	1	3	1	1	1	1	3	2	2	2	2	1	2	2	2	2	4	2	3	2	3
1	2021-05-03	4	28	5			1					9	45	2	70	2	4	5	4	4	2	3	5	2	5	2	5	1	3	6	2	1	3	5	1	1	4	3	2	2	1	1	3	4	6	6	4	4	1
1	2021-05-03	1	23	5			1	1				4	0	1	120	2	3	4	5	2	2	2	2	4	3	3	7	4	2	4	3	1	1	1	2	1	4	2	2	2	2	1	1	1	5	1	5	3	5
1	2021-05-03	2	22	5						1		0	15	2	1	2	1	1	1	3	1	1	1	1	1	1	1	1	1	1	1	1	1	1	1	1	1	1	1	1	1	1	1	1	1	1	1	1	1
1	2021-05-03	2	22	5			1					5	30	2	120	2	4	6	5	5	5	5	4	3	4	4	6	6	6	6	6	4	3	5	4	2	5	6	6	3	5	4	4	4	4	5	2	3	4
1	2021-05-03	2	23	3				1				7	30	1	20	2	4	6	6	7	3	2	5	3	4	3	3	2	3	2	2	1	3	3	6	2	3	1	1	4	3	1	2	2	4	1	1	2	4
1	2021-05-03	1	21	5			1					2	56	1	52	1	2	4	2	2	3	3	1	4	2	2	3	1	2	1	1	1	1	1	1	1	3	2	1	5	1	2	5	3	6	1	1	1	1
1	2021-05-03	1	24	5			1					8	30	2	100	2	5	5	3	6	4	5	5	4	6	4	1	1	3	1	2	1	1	1	1	1	6	6	1	5	2	2	5	1	5	2	2	2	4
1	2021-05-03	1	21	3				1				5	25	2	7	2	4	4	4	4	4	4	4	4	4	4	4	4	4	4	4	4	4	4	4	4	4	4	3	5	2	3	3	4	3	3	2	4	2
1	2021-05-04	1	24	5			1					2	44	1	60	2	7	7	7	5	2	2	5	5	7	3	2	5	4	2	3	1	2	3	3	2	4	4	2	6	3	2	3	1	6	1	4	2	3
1	2021-05-04	1	27	3				1				3	10	1	65	1	4	4	5	4	2	1	4	1	1	1	1	1	1	1	1	1	1	1	1	4	2	1	4	4	1	1	5	2	4	1	3	3	3
1	2021-05-04	1	22	5			1					3	9	1	25	2	5	5	5	5	4	4	3	6	5	4	6	5	6	4	6	2	2	2	2	2	4	4	3	5	3	3	3	3	4	2	1	1	4
1	2021-05-04	1	22	4							1	4	41	1	64	1	5	5	4	5	2	1	2	5	2	3	5	5	3	6	4	1	1	1	1	1	4	2	1	5	2	3	1	3	6	2	3	3	2
1	2021-05-04	2	22	5			1					2	49	1	133	1	5	4	4	5	3	1	4	1	2	3	6	5	6	5	6	1	2	3	1	2	4	4	2	6	1	1	1	3	6	1	4	4	2
1	2021-05-04	2	20	3		1						4	10	1	80	1	3	4	3	3	2	1	3	2	4	4	4	3	3	4	3	1	2	2	2	2	3	1	2	3	1	1	1	2	3	1	3	3	3
1	2021-05-04	1	34	5				1				5	10	2	15	2	5	6	6	6	5	2	1	3	5	2	2	2	2	2	2	2	3	2	3	1	3	1	3	2	3	2	1	3	6	1	2	2	3
1	2021-05-04	1	44	5				1				4	20	2	50	2	4	5	4	5	3	3	3	2	6	2	4	5	5	5	4	2	3	2	2	3	2	2	2	4	4	3	2	2	2	2	2	2	3
1	2021-05-04	1	21	5			1					3	34	1	58	1	2	5	4	4	2	3	2	4	4	5	6	4	4	4	2	1	2	3	1	2	3	6	5	4	1	4	3	4	6	2	2	2	3
1	2021-05-04	2	22	3	1							3	30	2	50	2	4	6	2	6	4	2	1	1	2	3	4	5	4	3	3	1	1	1	2	1	4	2	1	2	1	1	3	1	5	1	3	3	1
1	2021-05-04	2	22	5			1					3	12	1	41	1	1	1	1	1	1	1	1	1	2	2	2	1	1	1	1	1	1	1	1	1	3	3	3	1	1	1	1	2	5	1	1	1	1
1	2021-05-04	1	21	5			1					3	36	1	226	1	5	4	3	6	3	1	6	2	6	5	7	6	7	4	6	2	2	2	1	3	2	3	1	4	3	3	3	4	4	1	2	2	2
1	2021-05-04	1	21	5			1					1	15	1	39	1	2	2	2	2	1	1	1	3	2	3	1	1	3	1	1	1	1	1	1	1	4	2	4	2	1	1	2	1	4	1	3	2	1
1	2021-05-04	1	23	5			1					5	0	2	100	2	5	5	3	4	5	2	2	2	5	5	3	4	5	3	3	1	1	1	5	5	2	2	1	4	3	2	3	2	4	1	3	2	2
1	2021-05-04	2	23	4			1										4	3	3	4	5	4	3	4	5	5	5	4	4	4	5	4	4	5	5	4	4	4	5	5	5	5	4	4	4	3	3	3	3
1	2021-05-04	2	24	5			1	1				3	13	1	34	2	2	6	7	4	2	1	3	1	2	1	2	2	2	3	2	2	3	2	3	1	1	1	1	3	1	1	2	2	2	1	1	1	1
1	2021-05-04	1	22	5			1					5	20	2	100	2	6	6	5	7	5	5	5	5	6	5	5	6	5	5	5	3	3	4	3	5	5	5	1	6	3	3	4	4	6	2	2	2	4
1	2021-05-04	1	21	5			1					3	20	2	10	2	3	4	2	3	1	1	1	2	2	1	1	1	1	1	1	1	1	1	1	2	3	1	3	3	1	1	2	1	5	1	1	2	1
1	2021-05-04	2	58	4					1			0	15	2	15	2	4	4	1	4	4	1	1	1	1	1	3	2	3	1	1	1	1	1	1	1	1	1	1	1	1	1	1	1	1	1	1	1	1
1	2021-05-04	1	22	5				1				2	30	1	25	2	4	6	4	6	5	2	1	2	4	6	6	4	7	4	6	1	2	1	4	1	2	2	3	5	1	1	3	2	4	1	1	1	1
1	2021-05-04	1	22	5			1					3	30	1	3	2	2	3	1	3	4	1	4	6	6	4	6	4	2	1	3	1	1	1	5	2	3	4	1	5	1	2	2	1	4	2	2	2	4
1	2021-05-04	1	58	3						1		2	33	1	8	2	3	6	4	6	1	1	4	4	4	4	6	1	4	7	2	1	1	1	1	1	1	1	1	1	1	1	1	1	1	1	1	1	1
1	2021-05-04	1	21	4		1						3	0	1	3	1	3	4	5	4	4	3	3	7	3	5	5	5	5	4	3	1	1	1	2	3	2	2	2	3	2	1	2	3	3	1	2	1	1
1	2021-05-04	1	33	3				1				4	5	2	70	2	6	6	5	6	5	4	5	5	5	5	6	5	5	6	5	3	3	3	4	4	4	4	1	5	2	2	4	3	5	4	3	3	2
1	2021-05-04	1	21	5			1					4	7	1		1	4	5	5	5	5	3	5	4	5	4	6	4	4	5	4	1	2	2	2	3	3	3	1	5	2	2	2	3	5	1	1	1	3
1	2021-05-04	1	21	3		1						1	0	1	5	2	2	2	1	2	1	1	1	1	1	1	1	1	1	1	1	1	1	1	1	1	1	1	1	1	1	1	1	1	2	1	1	1	1
1	2021-05-04	1	22	5			1								30	2	5	3	2	5	4	2	5	3	3	3	3	3	3	2	2	1	1	1	4	3	4	4	1	5	2	2	2	2	5	2	1	1	2
1	2021-05-04	1	23	5				1				3	17	1	63	1	3	5	4	5	3	5	2	3	5	5	6	4	3	6	2	2	2	2	2	2	4	1	3	4	2	2	3	2	5	2	3	2	3
1	2021-05-04	1	23	5			1					3	42	2	20	2	3	4	1	4	1	1	2	3	5	1	2	1	1	1	1	2	1	1	1	4	2	1	1	5	2	1	1	1	1	1	2	3	1
1	2021-05-04	1	22	5			1					3	2	1	59	1	3	3	2	3	5	1	2	5	4	1	2	2	1	2	1	1	1	1	4	1	4	4	4	5	2	2	2	2	6	1	1	1	3
1	2021-05-04	2	21	5				1				9	46	1	110	1	4	4	4	6	1	3	3	5	7	5	3	1	5	2	1	1	1	1	2	5	1	2	1	6	2	1	4	2	5	1	1	1	2
1	2021-05-04	1	23	3			1					3	21	1	49	1	3	3	1	5	4	3	5	3	7	2	2	2	2	2	2	2	2	2	6	5	4	2	3	3	1	2	3	3	6	2	2	2	3
1	2021-05-04	1	23	5			1					5	0	1	118	1	4	5	2	5	4	5	3	5	5	5	6	5	5	5	4	2	3	4	3	2	4	5	3	3	2	2	4	3	6	2	2	1	3
1	2021-05-04	2	25	5			1					1	40	1	5	1	3	5	2	5	1	1	1	1	4	2	2	2	2	2	2	4	1	1	2	1	2	3	1	3	1	1	1	1	4	1	3	3	1
1	2021-05-04	1	22	5			1					1	40	1	20	2	2	3	3	2	2	1	2	2	2	1	1	1	1	1	1	1	1	1	1	1	2	1	2	3	1	1	2	2	4	1	2	1	2
1	2021-05-04	1	21	5			1					4	30	1	100	1	6	7	7	7	5	2	2	6	7	4	4	5	3	4	2	1	6	7	3	2	4	4	2	6	3	2	5	6	6	2	2	2	4
1	2021-05-04	1	25	5			1					4	11	1	24	1	2	3	1	3	1	1	1	1	1	2	3	2	2	1	1	1	1	1	1	1	1	2	1	1	1	1	1	1	3	1	3	3	2
1	2021-05-04	1	22	5			1					2	0	2	86	1	4	2	2	4	1	1	1	4	3	2	3	1	1	3	1	1	1	3	2	3	4	5	1	3	1	2	1	1	3	1	3	3	1
1	2021-05-04	1	18	3	1											1	5	5	4	3	2	1	4	2	4	4	4	3	4	2	2	2	3	2	1	3	4	3	4	3	2	2	2	3	4	1	3	3	3
1	2021-05-04	1	23	5			1					6	17	2	25	2	6	6	3	6	3	1	5	7	4	7	7	3	4	6	5	1	2	2	1	4	4	4	3	5	3	1	3	2	5	1	4	2	3
1	2021-05-04	1	23	5			1					1	37	1	20	2	2	3	1	4	1	1	2	1	1	2	5	2	2	2	2	1	1	1	1	1	1	1	1	2	2	1	3	2	5	3	2	2	3
1	2021-05-04	1	22	5			1					6	44	1	90	1	6	6	5	6	3	2	4	3	5	5	6	4	5	7	4	3	5	4	7	6	3	3	3	5	4	4	4	5	3	3	3	3	1
1	2021-05-04	1	21	5			1					8	0	2	100	2	5	2	5	1	3	2	4	2	6	3	5	5	4	6	2	1	3	4	6	3	2	3	1	2	4	2	3	2	5	1	2	2	3
1	2021-05-04	1	22	5							1	3	48	1	75	1	3	3	1	3	4	1	1	5	4	2	3	4	4	3	2	1	2	3	4	5	2	4	2	4	2	3	3	3	4	2	3	3	3
1	2021-05-04	1	21				1					5	0	2	100	2	6	6	6	6	4	2	3	1	7	2	5	3	3	5	3	2	2	3	2	5	4	3	4	2	4	2	3	4	6	2	4	3	4
1	2021-05-04	1	20	5			1					4	9	1	30	2	4	5	3	5	2	3	6	5	6	3	3	4	4	3	3	1	1	2	3	2	4	5	2	4	2	2	4	3	4	1	1	1	2
1	2021-05-04	1	22	5			1					4	7	1	64	1	2	4	2	4	2	1	1	4	5	3	3	2	4	5	3	2	3	3	4	5	5	5	3	2	1	3	2	4	5	2	3	3	2
1	2021-05-04	1	21	5		1						5	30	2	100	2	5	6	4	6	4	3	3	6	3	3	4	2	3	2	2	1	1	1	1	3	5	5	1	6	3	2	4	2	5	1	2	1	3
1	2021-05-04	2	21	5			1					7	41	1	67	1	5	4	3	5	2	1	6	2	6	2	2	4	2	4	2	2	1	2	4	3	4	4	1	3	3	3	2	4	6	2	2	2	2
1	2021-05-04	1	21	5			1					7	18	1	129	1	5	5	6	5	5	4	4	6	5	6	6	6	5	7	4	2	4	3	3	3	3	4	3	4	3	2	3	2	3	1	5	4	4
1	2021-05-04	1	21	5			1					3	5	1	60	1	5	5	6	7	4	3	5	5	5	6	7	5	4	3	3	1	1	1	1	4	4	4	3	5	4	4	5	4	4	1	2	2	3
1	2021-05-04	2	18	3	1							2	39	1	20	2	3	3	1	4	1	1	1	2	2	1	1	1	1	1	1	1	1	1	1	1	2	3	1	3	1	1	1	2	4	5	2	2	2
1	2021-05-04	1	21	5			1					3	0	1	80	1	4	4	5	4	5	3	4	3	3	4	4	4	4	3	3	2	2	3	2	3	4	4	4	4	2	2	4	4	4	2	3	4	4
1	2021-05-04	2	35	4				1				1	30	1	90	1	5	6	5	6	5	5	4	3	6	3	4	4	4	3	3	3	3	3	3	4	4	4	1	6	4	3	3	4	3	2	1	1	2
1	2021-05-04	2	21	5			1	1				5	37	1	345	1	5	6	4	5	3	3	6	5	7	5	3	3	3	3	3	2	5	2	2	7	5	5	1	5	3	2	5	5	5	1	2	2	2
1	2021-05-04	2	36	3				1				1	10	2	80	2	3	3	3	2	3	1	1	2	3	3	3	3	3	3	2	1	2	2	2	2	2	2	4	2	2	2	2	2	2	2	2	2	1
1	2021-05-04	3	23	5			1					1	28	2	20	2	3	3	5	2	1	1	1	2	3	1	2	2	2	4	2	1	1	2	1	2	2	4	2	3	1	2	1	3	3	1	1	2	3
1	2021-05-04	1	22	5		1						3	30	2	25	2	7	7	7	6	4	2	5	2	7	6	7	6	6	7	6	3	2	3	2	5	3	2	1	5	3	3	4	5	6	2	1	1	4
1	2021-05-04	1	21	5			1					2	15	1	90	2	4	4	3	4	1	2	3	1	5	4	3	2	1	1	1	1	1	1	1	2	5	4	1	5	2	3	2	3	4	1	2	1	2
1	2021-05-04	1	21	5		1	1					5	22	1	79	1	2	2	4	3	1	1	1	1	4	3	2	2	2	2	1	1	2	2	2	1	4	4	2	3	1	1	1	4	4	1	2	2	2
1	2021-05-04	1	22	5			1					4	40	1	50	2	2	2	2	2	2	2	3	2	2	1	1	1	1	1	1	1	1	1	1	1	5	6	3	3	1	1	5	2	4	1	3	2	2
1	2021-05-04	1	19	5			1					1	10	1	56	1	6	1	1	1	1	1	1	7	2	1	1	1	1	1	1	1	1	1	4	1	5	2	1	2	1	1	1	1	3	1	2	1	4
1	2021-05-04	1	19	5			1					4	30	1	15	2	3	4	3	4	2	2	2	3	5	4	6	6	4	6	5	2	2	3	4	3	4	3	2	5	2	1	4	3	3	2	2	3	3
1	2021-05-04	1	19	5			1					4	13	1	68	1	3	5	6	4	2	2	1	3	3	4	4	4	4	4	4	1	3	4	3	2	4	4	2	4	2	2	5	2	5	2	2	2	1
1	2021-05-04	1	19	5			1					2	33	1	120	1	6	5	5	3	5	2	2	4	5	4	4	4	4	5	3	1	2	3	4	5	3	2	3	5	2	2	4	4	5	1	1	3	1
1	2021-05-04	1	41	5			1	1				4	36	1	50	1	7	7	4	7	2	2	5	2	6	2	2	4	2	2	2	1	1	1	1	3	4	4	5	2	4	1	5	2	5	2	2	2	1
1	2021-05-04	1	20	5			1					1	30	1	60	1	3	3	1	5	2	1	2	5	4	4	6	5	3	6	4	1	2	3	2	3	6	6	4	3	3	2	1	3	5	1	3	3	3
1	2021-05-04	1	21	5				1				6	49	1	121	1	5	6	3	6	5	4	2	2	5	5	7	5	5	6	5	3	2	2	1	3	2	1	1	2	1	1	2	3	4	1	3	3	2
1	2021-05-04	1	18	4	1							9	30	1	89	1	4	5	2	3	5	1	1	2	3	1	4	1	3	3	1	1	1	1	1	4	4	4	1	2	1	1	1	1	3	1	2	1	1
1	2021-05-04	1	21	3				1				2	30	2	15	2	5	6	2	4	4	2	2	1	4	3	5	6	3	6	4	2	2	1	1	6	4	3	4	5	1	1	1	1	5	1	2	1	3
1	2021-05-04	1	22	5				1				3	20	2	40	2	5	6	4	5	3	1	1	1	4	3	3	2	2	3	2	1	1	1	1	1	4	3	1	4	2	1	1	1	4	1	2	2	4
1	2021-05-04		21	2				1				2	23	2	5	2	6	2	6	5	3	4	7	1	1	4	1	2	1	3	1	3	3	3	4	4	6	6	6	6	6	6	6	6	6	5	3	4	4
1	2021-05-04	1	21	5							1	8	30	1	200	2	6	6	4	6	3	5	7	5	7	7	7	7	6	6	6	3	3	3	2	4	2	2	4	5	3	2	3	3	4	2	2	2	2
1	2021-05-04	1	24	5				1				5	0	2	128	1	4	5	1	5	4	3	6	6	6	6	6	6	6	6	6	1	1	1	1	1	3	5	1	5	2	1	3	3	5	1	1	1	3
1	2021-05-04	1	21	5			1					5	30	2	50	2	3	5	5	5	2	1	5	2	5	3	3	4	3	4	3	2	2	1	1	2	5	5	1	5	4	3	3	6	6	1	1	1	2
1	2021-05-04	2	20	5			1					3	17	1	75	1	1	2	2	1	1	1	1	1	5	1	1	1	1	1	1	1	1	1	2	1	3	4	1	4	1	1	2	2	5	1	1	1	1
1	2021-05-04	1	30	5				1				4	31	1	50	2	3	3	2	2	3	1	1	2	2	2	4	2	3	1	1	1	1	1	1	1	1	2	1	1	1	1	1	1	5	1			1
1	2021-05-04	1	39	5				1				7	15	2	100	2	6	6	6	6	3	2	7	1	7	4	6	6	4	5	4	2	3	6	4	2	2	2	1	6	3	2	6	6	4	1	1	1	4
1	2021-05-04	1	22	5			1					7	0	1	33	1	5	5	5	4	4	2	4	1	4	2	3	2	3	2	3	1	1	1	2	5	4	5	2	4	2	1	2	4	5	2	1	1	3
1	2021-05-04	1	19	3	1							6	0	2	25	2	3	5	2	2	1	1	3	2	1	3	5	2	2	4	2	1	1	2	1	3	6	5	2	5	3	1	4	1	6	1	3	4	4
1	2021-05-04	1	22	4				1				7	40	1	69	1	3	5	2	4	1	2	5	1	4	4	6	3	4	3	2	1	2	3	1	5	2	2	2	4	1	1	2	1	5	1	1	1	2
1	2021-05-04	1	24	4				1				2	40	2	40	2	3	3	1	1	1	1	1	3	3	1	5	3	1	2	2	1	1	1	1	1	2	1	3	2	1	1	3	1	3	1	1	1	1
1	2021-05-04	1	32	5				1				3	35	1	100	1	4	5	3	4	1	1	1	1	2	1	1	1	2	1	1	1	2	2	2	1	2	1	4	2	1	1	2	1	4	2	3	3	2
1	2021-05-04	1	21	5			1					3	37	1	80	2	4	6	3	6	2	1	3	3	2	4	5	3	4	2	2	1	1	2	1	1	2	3	1	4	2	1	2	2	3	1	2	1	2
1	2021-05-04	1	18	3	1							2	0	2	5	2	1	3	3	3	5	2	7	2	2	2	3	3	2	2	2	1	2	2	2	2	2	1	1	2	2	2	2	2	3	2	2	2	2
1	2021-05-04	1	28	5				1				4	23	1	90	1	4	7	5	6	4	3	5	1	5	2	5	2	2	5	2	1	1	1	1	1	2	2	1	6	3	2	4	4	5	1	1	1	1
1	2021-05-04	1	22	5			1					5	20	1	85	1	5	5	3	4	2	1	2	2	5	4	7	5	4	4	3	1	2	2	3	2	3	4	3	3	2	2	2	2	4	3	3	3	2
1	2021-05-04	1	19	5	1							3	38	1	134	1	3	5	4	6	2	1	4	2	2	5	6	3	5	6	4	1	2	3	2	2	2	3	1	4	3	2	3	2	3	1	2	2	3
1	2021-05-04	1	18	2		1						5	10	1	100	1	4	3	2	3	2	1	2	1	1	1	2	2	5	3	4	1	1	1	1	1	1	1	1	3	1	1	1	1	6	1	1	1	1
1	2021-05-04	1	24	2							1	2	20	2	10	2	3	4	6	5	3	3	3	3	4	7	7	5	7	7	7	2	3	3	3	3	2	2	2	5	1	1	1	1	6	1	1	1	1
1	2021-05-04	1	18	5	1							7	29	1	11	1	3	4	3	3	2	1	1	1	4	2	3	2	2	2	3	1	1	1	2	5	2	2	1	1	1	1	2	1	5	1	4	3	4
1	2021-05-04	1	18	3		1						5	0	2	50	2	3	5	2	5	5	2	4	1	3	4	7	3	3	6	2	1	1	2	1	1	6	1	2	5	2	1	2	3	6	2	2	2	3
1	2021-05-04	1	20	5			1					3	0	2	25	2	3	3	3	3	2	2	2	3	3	4	4	4	4	3	4	3	2	2	2	2	4	4	2	5	2	2	3	4	5	3	4	4	3
1	2021-05-04	1	18	5			1										4	2	4	5	1	2	7	2	1	5	3	3	2	4	3	1	2	4	2	6	5	5	2	5	3	2	5	2	5	2	1	1	3
1	2021-05-04	1	18	5			1					5	30	1			4	5	5	4	3	1	2	1	3	3	5	3	3	4	3	1	1	2	1	2	3	3	1	3	2	1	4	4	4	1	2	1	4
1	2021-05-04	1	18	5	1							3	16	1	52	1	2	1	2	2	1	1	3	4	5	3	7	6	3	5	4	1	1	2	1	1	3	2	1	2	1	2	1	2	5	1	3	3	1
1	2021-05-04	1	18	4				1				2	45	1	35	2	5	5	3	5	4	3	3	5	4	5	6	5	4	4	5	3	3	4	3	2	4	2	2	5	2	2	4	2	4	2	1	1	2
1	2021-05-04	1		2				1									4	3	2	3	2	1	2	2	1	2	4	2	2	2	2	2	2	2	2	1	2	2	2	2	1	1	1	1	1	1	1	1	2
1	2021-05-04	1	18	3		1						4	30	2	30	2	4	4	3	4	3	2	5	3	5	3	6	6	5	6	3	3	3	3	1	4	3	3	4	4	5	3	3	3	4	4	2	2	3
1	2021-05-04	1	22	5			1					2	44	1	50	2	3	1	1	3	1	1	1	1	1	1	3	1	1	1	1	1	1	1	1	1	3	1	3	5	1	1	2	1	4	1	2	2	1
1	2021-05-04	1	20	5		1						4	30	2	100	2	4	7	6	6	3	2	4	4	3	5	5	2	5	5	3	1	2	2	2	2	3	2	4	6	2	3	3	3	4	3	1	1	4
1	2021-05-04	1	22	4		1						2	9	1	95	1	4	2	6	5	4	1	1	1	5	7	7	5	7	7	4	2	2	1	1	2	2	3	2	3	2	2	2	2	2	2	1	2	1
1	2021-05-04	1	22	5			1					2	27	2	30	2	2	3	2	3	1	2	2	1	4	3	3	2	2	2	2	1	1	3	1	3	4	5	3	3	2	2	3	2	5	1	3	3	4
1	2021-05-04	1	37	5			1	1				2	45	1	40	2	3	7	4	6	3	1	3	1	5	4	7	5	4	5	7	3	2	2	2	2	2	2	2	3	1	1	1	2	3	1	2	2	2
1	2021-05-04	1	19	5	1							4	30	2	200	2	3	5	6	3	4	1	5	2	3	5	6	4	7	3	3	1	1	1	2	1	5	5	3	5	3	2	1	5	6	1	3	4	5
1	2021-05-04	1	18	5			1					5	58	1	107	1	5	6	6	6	3	1	5	3	3	3	7	3	5	3	3	1	1	2	3	3	3	1	3	4	1	2	2	3	6	1	2	2	4
1	2021-05-04	1	24	5				1				5	10	1	70	2	6	5	2	5	5	3	5	3	5	5	7	5	4	6	2	1	2	1	1	2	2	2	2	4	3	1	3	2	4	2	1	1	2
1	2021-05-04	1	24	5			1	1				6	30	2	80	2	5	5	3	2	3	1	3	2	5	1	1	2	2	4	2	1	1	1	3	2	1	2	1	1	1	1	2	2	4	2	1	1	3
1	2021-05-04	1	37	5				1				4	20	1	54	1	6	6	5	5	4	4	4	4	6	4	5	5	4	3	4	2	2	2	3	2	2	2	2	5	1	1	3	2	3	1	2	2	1
1	2021-05-04	1	24	5				1				4	0	1	86	1	3	3	1	4	4	1	3	5	3	5	6	4	5	5	5	1	1	1	4	1	1	1	1	4	3	1	1	3	4	1	1	1	1
1	2021-05-04	1	20	5			1					8	17	1	30	2	7	5	3	5	2	1	4	2	3	2	5	6	3	2	1	3	2	5	1	3	4	5	3	6	3	2	2	4	3	1	2	1	4
1	2021-05-04	1	23	5			1					4	30	2	50	2	5	5	4	4	4	1	6	2	5	2	3	4	2	3	3	1	3	3	2	3	4	3	2	6	2	3	3	4	6	3	3	3	4
1	2021-05-04	1	25	5			1					5	0	1	5	1	2	3	1	3	1	1	1	1	4	2	1	3	1	1	1	1	1	1	1	2	2	4	3	1	1	1	3	1	4	1	1	1	2
1	2021-05-04	1	25	5			1					4	5	1	25	1	3	2	3	3	4	1	1	1	3	5	5	3	4	4	3	1	1	3	1	1	2	2	1	3	2	1	1	2	3	1	2	2	1
1	2021-05-04	1	22	4				1				2	45	2	30	2	4	2	2	1	1	1	1	2	3	1	4	1	2	2	2	1	1	1	1	1	3	1	1	4	1	1	1	2	5	1	1	1	3
1	2021-05-04	1	24	3				1				6	30	1	100	2	7	7	7	7	7	3	3	7	7	7	7	7	7	5	7	3	3	3	7	7	2	2	1	6	6	6	6	3	6	3	3	3	1
1	2021-05-04	1	31	4				1				2	0	2	100	2	4	3	2	4	3	1	2	1	1	2	4	2	3	1	1	1	1	1	1	1	2	1	2	3	2	1	2	1	3	2	2	2	1
1	2021-05-04	1	18	5							1	4	30	1	5	1	5	6	6	6	6	6	6	6	5	7	7	6	7	4	6	3	3	5	4	3	1	4	2	5	4	2	4	3	5	1	1	1	1
1	2021-05-04	1	25	3				1				2	30	1	40	1	5	5	5	7	1	1	2	1	1	1	4	1	1	1	1	1	3	1	1	1	1	1	2	1	1	1	1	1	3	1	3	2	1
1	2021-05-04	1	20	5				1				4	18	1	62	1	5	7	4	7	1	1	2	1	2	2	5	1	3	3	2	1	1	2	1	1	3	2	1	4	1	1	1	2	5	1	1	1	2
1	2021-05-04	1	18	2		1						4	30	1	22	2	4	5	3	4	3	2	2	2	2	1	2	2	1	2	2	1	1	1	3	1	6	3	1	4	1	1	1	1	3	5	5	4	4
1	2021-05-04	1	30	4				1				4	30	2	20	2	2	5	2	5	6	3	4	4	2	5	6	4	5	6	1	1	1	1	1	1	1	1	1	6	1	1	1	1	1	1	1	1	4
1	2021-05-04	1	53	5				1				8	0	2	100	2	2	7	7	7	4	5	3	3	5	2	3	4	4	5	3	4	3	3	5	4	3	3	2	4	4	3	3	3	5	3	3	3	1
1	2021-05-04	1	26	3				1				3	30	2	40	2	4	5	5	6	4	4	4	3	6	3	6	4	4	3	2	2	2	3	3	2	4	2	1	6	4	1	3	2	5	2	3	3	2
1	2021-05-04	1	20	5		1						4	14	1	104	1	5	5	4	5	3	1	3	4	5	3	5	5	3	5	4	1	3	2	1	4	2	2	1	5	2	1	4	3	5	1	3	2	3
1	2021-05-04	1	19	5	1			1				4	27	1	108	1	6	5	4	5	6	5	2	4	3	4	6	3	5	6	3	1	1	1	1	3	3	4	2	4	2	1	3	3	6	2	3	3	3
1	2021-05-04	1	30	3				1				2	0	2	20	2	3	2	2	2	1	1	4	1	2	2	5	3	1	2	3	1	1	1	1	1	1	2	1	3	1	1	2	1	3	1	1	1	1
1	2021-05-04	1	19	5			1					7	40	1	150	1	6	6	4	3	3	2	3	2	6	3	3	4	3	5	2	2	2	3	3	4	4	5	2	3	2	4	3	4	5	1	2	2	3
1	2021-05-04	1	37	5						1		3	30	1	40	2	6	6	4	4	2	1	2	2	4	5	4	2	4	2	4	1	1	1	1	1	1	1	3	2	1	1	1	1	3	1	3	3	2
1	2021-05-04	1	28	5				1				2	58	1	27	1	4	6	2	6	1	1	4	1	6	1	3	1	1	1	1	1	1	2	1	3	2	2	4	3	1	1	5	2	6	1	1	1	3
1	2021-05-04	1	21	5			1					6	32	1	40	2	5	5	7	3	1	1	6	1	5	3	7	4	3	6	3	1	2	2	1	2	6	5	6	3	2	1	2	4	5	1	2	2	5
1	2021-05-04	1	20	5			1					3	47	1	50	2	5	3	5	5	3	2	6	5	5	4	4	4	2	4	2	2	2	1	2	4	4	6	2	5	3	3	5	3	5	2	1	1	3
1	2021-05-04	1	20	5			1					3	50	1	102	1	5	5	2	5	4	1	3	2	4	3	4	3	3	4	3	2	2	3	4	5	4	4	2	5	2	2	5	3	3	2	2	1	2
1	2021-05-04	1	20	5			1					4	30	1	20	2	2	5	1	3	2	1	5	2	2	2	5	3	3	4	3	1	2	2	1	2	2	4	1	2	1	1	2	1	4	1	2	3	2
1	2021-05-04	1	22	5				1				3	30	2	10	2	3	5	2	4	2	2	2	2	3	2	3	3	3	3	3	2	2	2	2	2	3	2	2	3	2	2	2	2	3	2	2	2	3
1	2021-05-04	1	19	4			1					2	26	1	62	1	3	3	2	2	1	1	2	2	1	1	2	1	1	1	1	1	1	1	1	1	4	2	1	3	1	1	1	1	4	1	1	1	1
1	2021-05-04	1	18	3	1							11	35	1	100	2	4	7	3	5	2	1	4	5	4	2	5	3	2	1	2	1	2	1	4	4	2	4	4	4	3	2	5	3	5	4	2	3	2
1	2021-05-04	1	20	5			1				1	5	1	1	126	1	2	2	3	1	2	1	1	2	5	2	1	1	1	1	1	1	1	1	1	3	5	2	5	2	1	2	1	1	4	2	2	1	1
1	2021-05-04	1	18	4		1						6	21	1	81	1	4	5	7	5	7	7	5	3	6	7	7	5	7	6	5	2	1	2	1	5	4	6	3	6	4	3	6	3	6	2	3	4	1
1	2021-05-04	1	24	4	1							2	30	1	50	1	5	5	6	5	3	3	3	1	4	3	5	3	5	4	2	1	4	4	1	1	2	2	3	5	2	1	2	3	5	1	2	2	4
1	2021-05-04	1	27	3				1				3	30	2	15	2	5	5	6	7	2	1	4	2	4	1	2	2	1	2	1	1	2	1	1	1	2	1	1	4	2	1	1	2	3	1	1	2	3
1	2021-05-04	1	23	5			1					4	15	1	128	1	7	7	5	7	4	3	6	1	6	5	6	6	5	5	5	2	6	5	5	6	4	5	3	6	4	2	6	5	6	3	2	2	1
1	2021-05-04	1	29	5				1				3	40	1	81	1	7	7	5	6	6	1	4	6	5	3	5	5	4	5	3	1	1	2	2	1	3	3	1	6	2	1	4	1	4	1	1	1	1
1	2021-05-04	1	23	5				1				5	10	1	51	1	6	5	5	4	3	2	2	3	5	3	5	4	4	4	4	2	2	5	2	4	1	1	2	5	2	1	2	3	4	2	1	2	3
1	2021-05-04	1	23	3				1				4	34	1	100	1	5	3	6	3	2	4	5	6	3	3	3	2	2	2	2	2	2	2	2	2	4	2	2	5	2	2	2	5	3	2	1	1	3
1	2021-05-04	1	22	3		1	1					3	30	2	100	2	4	4	3	2	2	2	2	2	2	2	3	2	2	3	3	1	2	2	1	1	2	2	2	3	2	1	2	1	4	1	2	2	3
1	2021-05-04	1	21	3		1						3	30	1	20	2	4	3	2	5	2	2	2	2	3	3	3	3	2	3	2	1	2	2	2	1	4	1	1	4	2	1	2	2	6	2	1	1	2
1	2021-05-04	1	18	5	1							1	49	1	63	2	3	4	2	3	3	2	1	4	2	1	2	2	1	2	1	1	1	1	2	2	2	2	1	1	1	1	1	1	2	1	4	3	1
1	2021-05-04	1	29	3				1				4	30	1	109	1	4	4	3	3	3	2	4	2	4	3	4	3	3	2	3	3	3	3	3	3	3	4	4	5	2	2	3	3	3	4	1	1	2
1	2021-05-04	1	22	5			1					3	15	2	30	2	5	6	4	6	3	2	2	2	4	4	4	4	6	2	4	2	5	2	3	5	2	2	2	5	2	1	3	3	4	2	3	3	1
1	2021-05-04	1	18	5	1							4	25	1	70	1	2	5	2	6	2	1	1	1	5	5	5	2	3	3	1	1	1	1	1	1	4	2	1	2	1	1	1	2	5	1	1	1	4
1	2021-05-04	1	26	5				1				6	24	1	53	1	7	5	1	6	3	5	7	2	7	2	2	3	4	5	2	5	4	2	4	6	6	6	6	6	3	5	4	4	6	1	3		2
1	2021-05-04	1	21	5			1					6	2	1	70	1	2	3	1	2	1	1	1	1	2	1	2	2	4	1	1	1	1	1	2	3	4	4	3	1	2	1	2	1	6	2	1	3	3
1	2021-05-04	1	22	4				1				3	0	2	200	2	2	7	5	7	6	4	7	5	5	5	6	5	5	5	6	4	4	5	4	5	3	2	4	6	3	2	3	5	6	3	3	2	5
1	2021-05-04	1	25	5				1				4	1	1	80	1	7	5	5	5	2	2	3	5	6	6	6	5	6	5	4	2	2	1	1	2	3	3	2	5	4	3	4	5	5	3	2	1	1
1	2021-05-04	1	27	4				1				4	30	1	50	2	4	3	1	3	2	2	1	2	3	4	4	3	4	2	3	1	3	3	1	1	3	2	4	2	2	1	3	3	4	1	2	2	1
1	2021-05-04	1	20	4		1						1	50	1	55	1	6	6	4	6	2	1	3	1	5	4	4	3	4	4	2	1	2	2	1	3	4	4	2	5	4	1	3	2	6	1	1	2	2
1	2021-05-04	1	19	5		1						5	30	2	100	2	7	4	1	5	1	1	1	1	4	2	1	1	1	3	1	1	4	3	1	1	1	6	1	6	1	1	6	1	1	1	2	3	4
1	2021-05-04	1	23	4			1	1				7	50	1	184	1	7	6	7	7	7	5	5	1	5	5	5	5	5	6	6	1	3	5	1	3	1	3	1	6	3	1	2	2	2	3	1	1	2
1	2021-05-04	1	28	5				1				3	0	2	75	2	4	6	4	5	1	1	2	1	5	2	3	3	1	3	1	2	2	1	1	2	1	2	3	5	2	2	3	3	4	2	2	1	3
1	2021-05-04	1	26	5				1				3	0	1	26	1	5	5	4	4	5	2	2	2	3	4	4	4	4	4	2	2	2	2	2	2	1	1	2	4	2	1	2	1	3	1	1	1	3
1	2021-05-04	1	19	5				1				4	0	2	120	2	6	6	6	6	6	5	6	6	6	5	7	5	5	6	6	5	4	5	3	6	3	4	3	5	3	3	5	5	2	2	2	2	4
1	2021-05-04	1	27	3				1				4	0	2	30	2	5	6	6	6	1	1	1	1	1	1	1	1	1	1	1	1	1	1	1	1	1	2	1	6	1	1	4	3	3	1	1	1	3
1	2021-05-04	1	20	5			1					3	30	1	40	2	4	3	3	4	4	2	3	2	3	6	5	3	4	5	4	1	1	3	1	3	2	2	1	4	3	2	3	3	2	2	2	3	4
1	2021-05-04	1	24	5			1					4	22	1	50	2	5	6	4	5	4	2	4	6	3	4	5	4	2	3	2	1	1	2	3	2	2	3	1	5	2	2	2	2	6	3	1	1	3
1	2021-05-04	1	20	5			1					6	9	1	90	1	6	6	1	5	1	1	4	2	2	1	1	1	1	1	1	1	1	1	1	1	2	4	1	4	1	1	3	4	4	2			4
1	2021-05-04	1	20	5			1					4	30	2	30	2	5	5	2	6	3	3	7	7	1	2	7	5	2	6	3	1	2	3	3	1	6	6	6	5	1	2	3	5	6	1	2	1	3
1	2021-05-04	1	23	5			1	1				4	26	1	50	2	6	4	5	5	2	1	2	1	6	2	4	3	2	2	2	1	1	5	1	1	4	6	2	4	2	2	2	4	6	1	1	1	1
1	2021-05-04	1	22	5				1				3	13	1	80	1	5	5	4	6	3	1	4	2	4	2	5	2	2	4	2	1	1	4	2	3	2	1	2	6	1	1	3	2	5	2	2	3	1
1	2021-05-04	1	23	3				1				6	12	1	248	1	4	4	5	7	4	7	4	3	5	3	5	5	4	3	3	3	2	4	2	3	3	3	6	3	3	1	2	3	2	1	2	1	1
1	2021-05-04	1	25	5			1					4	50	1	61	1	2	6	1	3	1	1	3	3	2	2	4	2	3	3	3	1	1	1	1	3	3	2	1	4	2	1	2	2	6	1	1	1	1
1	2021-05-04	1	21	5			1					4	14	1	84	1	4	4	2	4	5	2	3	3	3	5	5	3	3	3	3	2	3	3	4	3	2	1	2	3	2	1	2	2	4	2	2	2	2
1	2021-05-04	1	26	5				1				4	36	1	81	1	7	7	7	7	4	3	5	7	7	6	7	5	3	7	4	1	2	2	2	5	4	4	3	6	4	3	4	4	6	3	1	1	2
1	2021-05-04	1	21	4			1	1				2	30	2	40	2	2	3	4	2	2	2	5	3	6	5	5	6	5	6	5	1	2	1	1	4	5	5	5	1	3	3	4	5	6	5	3	2	2
1	2021-05-04	1	24	5				1				2	50	1	51	1	7	6	4	6	5	1	5	6	5	6	6	4	5	2	2	1	1	2	3	1	4	1	1	4	2	1	2	1	4	1	1	1	1
1	2021-05-04	1	18	3		1						4	37	1	30	2	3	4	5	3	6	3	5	6	2	5	5	4	4	4	4	2	2	2	1	4	4	2	2	4	3	2	3	3	5	1	2	2	3
1	2021-05-04	1	20	5			1				1	11	37	1	100	1	5	4	2	5	2	1	4	4	5	5	5	3	4	4	2	3	3	3	2	6	5	6	5	3	2	1	3	3	4	1	3	3	3
1	2021-05-04	1	19	3	1							6	45	1	103	1	3	3	1	4	1	1	2	1	5	1	2	1	2	1	2	1	1	2	1	2	5	3	6	2	1	2	2	3	6	1	2	1	1
1	2021-05-04	1	21	4		1						6	29	1	140	1	3	5	3	5	2	3	5	5	3	2	3	2	2	4	2	1	1	1	1	1	4	4	2	3	2	1	3	2	4	1	4	4	3
1	2021-05-04	1	32	5				1				3	45	2	100	2	5	6	4	6	6	3	5	4	4	3	3	4	3	3	3	2	3	4	2	3	2	4	2	4	2	2	2	2	4	1	1	1	2
1	2021-05-04	1	30	3				1				3	37	1	50	2	3	4	2	3	2	1	1	1	1	1	1	1	1	2	1	1	1	1	1	1	3	1	3	1	1	1	1	1	5	3	2	1	1
1	2021-05-04	1	37	4				1				4	30	2		2	4	5	5	4	3	1	5	1	2	3	3	2	2	2	2	1	2	2	4	1	2	2	2	4	2	1	4	2	4	2	2	2	2
1	2021-05-04	1	19	3			1					7	0	2	10	2	5	6	2	5	7	4	5	3	2	3	6	5	5	4	4	1	1	1	4	2	5	6	1	5	2	2	4	2	5	4	2	2	3
1	2021-05-04	1	24	3			1	1				5	0	1	251	1	1	6	4	7	7	1	1	1	1	4	7	7	7	7	2	1	1	1	1	1	3	4	1	3	1	1	3	1	1	1	2	2	1
1	2021-05-04	1	20	3						1		3	34	1	88	1	4	4	5	5	3	1	7	3	7	5	5	1	5	3	3	1	1	1	1	4	5	2	4	6	4	1	3	5	6	4	3	4	5
1	2021-05-04	1	26	5			1	1				5	14	1	75	1	3	4	3	5	2	2	2	3	4	3	4	3	3	2	3	1	2	2	2	3	2	1	1	2	2	1	1	2	4	1	2	2	2
1	2021-05-04	1	34	5				1				2	48	1	30	2	5	5	4	5	3	1	4	4	5	3	4	5	5	5	5	2	4	3	2	4	3	1	1	6	2	2	1	2	3	1	1	1	3
1	2021-05-04	1	25	5			1	1				4	36	1	68	1	5	5	5	5	3	2	5	2	4	3	5	4	3	4	3	2	3	2	2	2	4	5	4	4	2	2	4	4	5	1	4	4	4
1	2021-05-04	1	28	4				1				2	21	1	16	2	4	5	4	4	1	1	4	1	3	1	1	1	1	1	1	1	1	1	1	1	2	2	1	1	1	1	1	1	4	1	1	1	2
1	2021-05-04	1	19	5	1							5	0	2	8	2	4	6	4	5	3	5	4	2	6	5	6	5	6	6	6	3	3	1	1	4	5	2	2	5	2	2	2	3	6	1	1	1	4
1	2021-05-04	1	23	5			1	1				3	30	2	20	2	5	6	4	7	4	1	2	1	2	3	6	6	6	6	4	2	1	3	1	2	4	3	2	3	1	1	3	1	6	2	3	2	1
1	2021-05-04	1	19	5	1							3	35	1	38	1	4	3	2	3	2	1	2	3	5	3	4	2	2	4	2	1	2	2	2	3	4	5	1	5	1	1	3	2	5	1	2	3	2
1	2021-05-04	1	18	3	1							1	50	1	20	2	2	4	2	4	2	1	5	3	4	4	3	2	2	4	5	1	2	2	1	2	6	3	3	2	2	1	1	4	6	2	3	2	3
1	2021-05-04	1	22	3				1				5	30	2	300	2	4	4	5	3	1	2	3	4	4	3	4	3	3	5	3	3	3	3	2	3	1	1	1	4	2	2	3	2	3	1	2	2	2
1	2021-05-04	1	28	3				1				2	45	1	20	2	2	2	1	2	1	1	5	1	2	3	5	5	3	6	3	1	1	1	1	3	2	4	1	1	1	1	1	1	5	1	1	1	2
1	2021-05-04	1	19	3							1	6	57	1	64	1	5	5	3	5	4	2	2	5	3	4	6	5	5	6	5	3	4	4	2	5	2	2	1	6	2	1	2	2	3	1	1	1	2
1	2021-05-04	1	24	5				1				2	56	1	50	1	5	7	5	7	2	3	7	2	3	3	2	2	2	2	2	2	2	2	2	4	3	3	4	5	2	1	3	5	5	2	2	2	3
1	2021-05-04	1	18	3	1							7	30	1	70	1	5	5	5	6	7	4	5	6	4	4	5	3	4	4	5	2	3	4	1	5	4	5	1	3	3	3	2	3	6	3	2	3	2
1	2021-05-04	1	23	5			1					4	2	1	30	2	3	2	2	2	1	1	5	3	5	3	3	2	1	1	1	1	2	2	1	1	1	1	2	3	1	1	3	1	6	2	1	1	2
1	2021-05-04	1	26	3				1				3	0	2	25	2	4	4	4	2	2	2	1	2	1	2	3	3	3	3	3	2	2	2	2	2	1	1	1	3	1	1	2	1	2	1	1	1	1
1	2021-05-04	1	23	4				1				5	12	1	3	2	3	3	2	4	2	2	2	3	2	2	2	2	2	3	2	1	2	2	2	3	4	3	3	3	2	1	2	2	3	2	2	2	3
1	2021-05-04	1	18	4				1				7	26	1	109	1	4	5	2	4	2	1	4	2	3	3	2	2	4	5	4	1	1	4	1	3	5	3	3	3	2	1	3	2	5	2	3	2	3
1	2021-05-04	1	18	5	1							4	21	1	128	1	4	6	1	5	1	1	1	1	2	2	5	1	4	1	3	1	1	1	1	1	1	1	2	3	1	1	2	1	4	1	1	1	1
1	2021-05-04	1	21	5			1					3	36	1	39	1	4	3	3	4	3	1	2	3	3	5	3	2	5	3	4	2	2	2	6	4	3	5	2	4	1	1	2	2	4	2	1	1	4
1	2021-05-04	1	19	2			1					8		2	50	2	4	5	3	2	4	1	3	2	2	2	5	4	5	2	4	1	3	2	2	3	2	1	4	6	2	1	5	2	4	1	2	1	2
1	2021-05-04	1	21	5		1						6		1	90	2	6	3	7	3	1	2	5	1	5	5	7	4	4	6	3	1	1	1	1	1	2	1	1	4	1	1	2	3	4	1	5	4	1
1	2021-05-04	1	27	5				1				1	50	2	100	2	5	6	4	5	2	1	3	2	4	2	3	2	2	3	1	1	1	2	2	1	3	2	2	5	2	1	4	2	5	2	3	3	3
1	2021-05-04	1	18	4	1							5	30	1	35	2	5	5	3	4	2	2	5	3	4	6	7	5	5	3	2	2	2	2	3	3	5	3	1	4	3	2	2	2	6	2	2	4	4
1	2021-05-04	1	22	5			1					3	9	1	33	1	1	5	1	5	5	2	3	4	5	3	1	1	4	4	5	1	1	1	1	1	4	4	1	1	1	1	1	1	5	1	1	1	2
1	2021-05-04	1	22	3				1				4	45	2	15	2	3	4	5	3	3	2	3	5	2	4	6	4	5	4	5	2	3	3	2	3	3	2	3	5	2	1	3	2	5	2	1	4	4
1	2021-05-04	1	24	5			1	1				3	0	2	200	2	6	6	6	5	2	2	5	5	5	2	5	1	1	5	1	1	2	1	2	1	4	5	2	2	1	3	2	4	6	2	1	1	4
1	2021-05-04	1	25	4						1		3	15	2	40	2	3	2	2	3	3	3	2	2	5	3	3	2	2	2	2	2	1	2	1	1	1	1	2	3	2	2	2	2	3	1	2	2	2
1	2021-05-04	1	26	3		1						3	30	2	50	2	7	6	3	7	4	1	6	5	4	5	7	6	6	6	5	3	3	3	1	4	3	3	4	6	4	2	5	3	4	1	1	1	1
1	2021-05-04	1	26	5				1				3	50	2	40	1	6	6	5	6	4	3	4	5	3	5	6	6	6	6	6	2	2	3	2	2	3	3	1	5	3	2	2	3	5	1	2	3	4
1	2021-05-04	1	32	5				1				2	0	1	50	1	6	6	6	6	3	1	2	2	5	3	2	3	2	4	2	1	1	2	1	4	2	2	2	5	3	3	2	3	5	2	2	2	2
1	2021-05-04	1	18	3	1										23	2	2	1	1	5	1	1	5	1	3	2	7	6	3	6	3	2	1	2	1	2	4	4	1	2	2	1	2	1	3	1	3	3	4
1	2021-05-04	1	20	5			1					4	10	1	25	1	5	7	4	7	3	2	1	3	4	5	6	4	5	6	5	1	3	3	3	4	3	3	1	4	4	2	4	2	5	2	2	2	1
1	2021-05-04	1	23	5				1				8	30	1	60	2	4	5	1	7	1	1	5	1	5	1	1	1	1	1	1	1	1	7	1	2	6	6	1	2	1	1	1	3	6	1	3	1	4
1	2021-05-04	1	25	3						1		4	20	1	136	1	6	7	7	6	3	2	2	5	6	4	5	3	3	7	4	1	2	2	2	6	4	3	4	6	4	5	6	6	6	2	3	2	2
1	2021-05-04	1	21					1				4	30	1	22	1	5	6	3	5	5	1	3	2	2	1	2	2	2	2	2	3	2	1	1	5	4	4	1	5	2	3	4	4	5	1	3	4	2
1	2021-05-04	1	19	3				1				6	29	1	30	2	3	3	4	4	2	2	5	2	2	2	3	2	2	3	2	1	1	1	2	5	3	1	2	4	2	2	3	2	3	2	3	2	2
1	2021-05-04	1	19	4		1						5	3	2			4	4	5	5	3	1	5	4	6	5	7	7	7	7	5	1	4	1	5	6	4	5	1	2	4	2	4	3	5	1	1	2	3
1	2021-05-04	1	28	4						1		4	12	1	66	1	4	5	3	3	2	2	1	4	2	1	6	2	3	2	2	1	2	1	2	4	2	1	2	4	2	1	1	1	4	1	1	1	1
1	2021-05-04	1	18	3		1						4	36	2	67	2	5	3	6	5	4	4	2	2	3	4	5	5	4	5	3	1	3	4	5	2	3	1	6	5	2	1	5	2	6	4	3	2	2
1	2021-05-04	1	21	5			1					2	44	1	47	1	4	5	5	6	3	1	3	4	7	3	4	4	3	5	3	2	3	2	6	3	4	4	2	5	2	2	4	3	5	2	2	3	3
1	2021-05-04	1	18	5			1					4	0	2	30	2	6	4	5	6	5	3	4	4	7	5	5	6	6	5	4	3	4	5	3	3	2	2	3	6	4	2	4	4	3	4	3	3	2
1	2021-05-04	1	18	3	1							2	34	1	40	2	4	3	5	4	5	2	4	2	2	2	2	1	3	2	2	1	1	1	1	1	2	2	1	5	1	1	1	2	4	1	1	2	2
1	2021-05-04	1	38	4				1				2	20	1	20	1	1	3	2	3	1	1	1	2	2	1	2	1	2	1	2	1	1	1	1	1	1	1	1	1	1	1	1	1	1	1	2	1	1
1	2021-05-04	1	22	5			1					3	47	1	30	2	3	6	1	4	4	2	5	2	4	3	6	3	6	6	4	2	1	1	2	2	3	3	1	4	2	2	2	3	2	1	2	2	1
1	2021-05-04	1	21	5			1	1				6		1	20	2	4	4	2	6	1	2	3	4	3	3	7	5	4	5	4	1	1	3	1	1	2	3	1	6	3	3	2	3	6	1	1	1	1
1	2021-05-04	1	18	5		1						9	30	1	30	1	2	4	3	2	1	1	1	1	3	1	3	1	3	2	3	1	1	1	1	2	6	6	2	3	1	1	2	1	5	1	1	1	2
1	2021-05-04	1	56	3				1				4	0	2	4	1	6	5	6	6	4	4	4	2	6	2	3	2	2	2	3	2	1	1	3	1	3	2	2	6	2	1	3	1	6	2	2	1	1
1	2021-05-04	1	27	4			1	1				2	30	2			5	6	5	4	5	3	4	4	5	4	5	5	5	4	4	2	2	2	2	3	4	3	2	4	2	2	2	3	4	1	3	3	3
1	2021-05-04	1	28	5				1				3	48	1	109	1	3	4	4	5	5	3	2	6	5	6	6	4	5	4	5	2	3	3	4	2	1	1	1	3	3	2	2	4	5	2	1	1	1
1	2021-05-04	1	18	4	1							7	11	2	38	2	4	5	2	6	2	2	5	6	5	4	5	1	3	2	2	1	1	1	2	7	3	2	1	4	2	3	2	2	4	1	3	2	2
1	2021-05-04	1	22	3				1				4	30	2	20	2	6	6	6	6	2	4	5	3	3	5	5	5	5	2	3	1	6	2	2	2	1	3	1	6	4	2	5	2	6	1	1	1	3
1	2021-05-04	1	21	4		1						3	45	1	50	2	3	2	4	4	7	2	1	7	1	7	7	7	7	7	7	1	1	1	1	1	4	1	1	6	1	2	5	2	3	1	3	2	5
1	2021-05-04	1	22	3				1				5	0	1	64	1	2	3	4	3	3	2	1	1	1	2	3	2	1	2	2	1	1	2	1	1	2	1	1	3	1	1	2	1	3	2	2	2	1
1	2021-05-04	1	19	5			1					5	33	1	111	1	5	6	4	6	4	2	4	7	7	6	7	6	4	6	3	1	1	2	1	6	4	5	2	5	2	4	5	5	6	4	3	3	5
1	2021-05-04	1	24	5			1	1				1	7	1	31	1	4	7	2	6	1	2	1	2	1	5	7	6	2	6	2	1	1	1	1	1	2	2	2	6	1	1	2	2	4	1	3	3	1
1	2021-05-04	1	21	5		1						5	3	1	39	1	2	3	3	4	2	1	1	4	1	3	1	3	1	2	1	1	1	1	1	1	3	2	1	2	1	1	1	2	3	1	2	2	3
1	2021-05-04	1	27	3				1				6	40	1	150	2	7	7	7	7	7	4	7	1	5	5	4	4	4	3	4	4	4	4	4	3	6	2	1	3	2	1	3	5	6	1	1	1	1
1	2021-05-04	1	44	3				1				4	15	2	50	2	5	6	4	6	4	2	3	1	2	2	2	3	3	3	2	2	5	4	3	1	4	2	2	6	2	1	2	3	5	2	2	2	2
1	2021-05-04	1	33	5				1				2	30	1	30	2	6	7	7	7	6	3	4	3	5	6	7	6	6	6	5	2	1	4	2	3	3	2	1	3	3	2	4	3	5	1	1	1	3
1	2021-05-04	1	25	5				1				2	40	1	47	1	5	3	2	4	3	1	4	5	2	3	5	4	5	3	4	3	5	4	5	3	1	1	1	6	3	1	2	3	5	2	1	1	1
1	2021-05-04	1	27	5				1				3	50	1	80	1	5	5	5	5	5	2	2	2	3	5	6	2	2	2	2	1	2	1	1	2	2	2	1	5	2	1	3	2	5	1	1	1	2
1	2021-05-04	1	22	4				1				3	40	1	60	1	4	5	2	5	1	1	4	4	5	2	5	4	3	4	2	1	1	1	1	2	2	1	1	3	2	1	1	2	5	1	1	1	5
1	2021-05-04	1	20	5		1	1					5	30	2	50	2	3	3	2	3	4	7	2	2	4	2	5	3	5	4	3	1	1	3	3	1	3	4	2	3	1	1	1	2	5	1	1	2	3
1	2021-05-04	1	21	3		1						4	30	1	20	2	6	4	1	5	6	1	4	3	5	7	5	4	7	5	4	1	1	2	1	3	4	1	1	2	3	1	2	3	3	3	3	4	1
1	2021-05-04	1	19	3		1						4	30	2	80	2	6	7	5	7	5	3	3	5	4	5	6	6	6	6	6	4	2	4	2	7	6	5	5	6	3	2	4	6	6	2	4	3	5
1	2021-05-04	1	21	5				1				2	30	2	30	2	6	5	4	4	4	2	2	2	3	2	3	1	2	3	2	1	2	2	1	4	4	4	2	4	2	1	2	3	5	1	2	2	3
1	2021-05-04	1	26	5				1				3	45	2	4	2	3	2	4	4	7	2	2	7	5	4	4	3	4	3	3	1	2	2	1	5	4	2	2	4	2	1	2	1	6	3	3	3	3
1	2021-05-04	1	23	5			1					2	3	1	50	2	2	7	2	7	1	1	2	1	1	3	3	1	1	3	1	1	1	1	1	1	1	1	1	5	1	1	4	1	5	1	1	1	1
1	2021-05-04	1	19	5			1					2	23	1	56	1	2	1	3	1	1	1	2	1	1	1	2	2	3	4	4	1	1	1	1	1	2	1	1	3	1	1	6	1	3	1	1	1	1
1	2021-05-04	1	19	5	1							6	0	1	43	1	4	5	3	4	1	3	2	1	2	3	3	3	5	3	4	1	1	1	1	1	4	3	1	4	1	2	1	2	4	1	1	1	3
1	2021-05-04	1	25	3				1				2	1	1	171	1	7	7	4	7	7	1	1	2	7	1	1	1	1	1	1	1	1	1	1	1	1	3	1	6	2	3	6	6	3	3	1	1	3
1	2021-05-04	1	20	5			1					8	0	1	105	1	6	6	5	6	6	3	4	7	4	6	7	5	7	4	6	1	6	2	2	6	3	5	5	6	3	1	3	2	5	2	2	3	3
1	2021-05-04	1	18	3		1						6	42	1	125	1	6	7	7	5	5	2	6	3	6	3	7	4	5	7	3	2	2	3	1	1	1	1	4	6	4	2	4	2	6	1	1	1	3
1	2021-05-04	1	20	5			1					7	30	1	150	1	6	5	5	6	1	1	4	1	5	2	3	1	3	2	3	3	3	2	2	2	4	5	5	5	2	2	1	4	6	3	2	2	4
1	2021-05-04	1	31	4				1				3	30	2	20	2	3	4	2	5	1	1	2	1	2	1	1	1	1	1	1	1	1	1	1	1	1	1	2	1	1	1	1	2	4	1	1	1	1
1	2021-05-04	1	24	3						1		4	9	1	25	2	2	2	1	3	2	1	3	1	4	6	4	3	5	3	5	2	1	1	1	1	1	1	1	2	1	1	2	1	3	1	1	1	1
1	2021-05-04	1	55	5				1				4	30	2	70	2	6	5	5	4	1	1	2	2	4	3	5	4	2	3	1	1	1	1	2	1	2	2	1	5	2	1	1	2	3	1	3	2	2
1	2021-05-04	1	31	3				1				3	0	2	50	2	5	4	2	3	1	1	3	1	2	2	3	3	1	3	2	1	1	1	1	1	3	3	2	2	1	1	2	2	4	2	2	2	2
1	2021-05-04	1	18	5	1							7	2	1	134	1	7	7	5	7	2	1	2	1	3	1	5	2	2	4	1	1	3	1	1	4	3	1	1	5	1	1	3	4	5	2	3	3	4
1	2021-05-04	1	26	5				1				5	28	1	24	1	4	7	4	5	1	1	6	2	1	1	1	1	1	1	1	1	1	1	1	1	5	1	1	6	2	1	6	4	6	1	2	1	2
1	2021-05-04	1	27	5				1				4		2	100	2	3	5	7	4	1	1	2	1	6	7	1	5	1	1	1	1	2	1	5	1	5	1	4	6	2	2	2	3	6	4	3	4	5
1	2021-05-04	1	33	4				1				2	45	2	100	2	4	5	4	6	7	5	3	2	2	5	7	4	4	6	3	1	1	1	1	1	1	1	1	6	2	1	4	2	5	1	2	2	3
1	2021-05-04	1	30	5						1		4	20	1	50	1	5	4	2	4	3	2	1	2	6	2	4	4	3	5	3	2	2	1	2	5	4	3	2	5	2	2	4	4	6	3	2	2	2
1	2021-05-04	1	26	3						1		4	0	1	25	2	6	5	4	5	2	3	3	2	4	2	3	3	3	3	3	3	2	3	2	2	2	2	1	4	3	2	4	3	4	2	2	2	3
1	2021-05-04	1	24	3				1				6	0	1	60	2	6	7	6	6	7	7	7	7	4	7	2	4	4	3	4	1	1	3	1	6	4	2	1	6	4	2	3	1	3	3	3	3	5
1	2021-05-04	1	18	5	1							5	20	1	50	2	3	4	2	3	1	3	4	5	2	2	3	1	3	3	2	1	2	2	1	3	2	1	2	2	2	1	2	2	3	1	3	2	4
1	2021-05-04	1	22	3				1				6	55	1	74	1	5	5	5	5	2	3	2	3	6	4	6	3	4	5	5	2	3	2	2	4	4	3	3	6	3	1	6	3	5	1	1	1	3
1	2021-05-04	1	23	5	1							6	23	1	86	1	4	5	2	5	1	1	3	3	3	1	3	1	1	1	1	1	1	1	1	3	2	1	5	3	2	2	3	3	4	2	1	2	3
1	2021-05-04	1	21	5			1					3	24	1	46	1	5	7	5	7	1	1	1	6	2	1	5	2	2	4	1	1	1	3	1	1	1	3	1	5	1	1	4	1	4	1	1	1	1
1	2021-05-04	1	22	5			1	1				4	43	1	60	1	4	4	2	2	2	1	3	1	2	2	1	2	3	2	2	1	2	3	1	4	2	1	1	4	1	1	2	3	4	1	1	1	1
1	2021-05-04	1	18	4	1							6	0	1	78	1	4	5	4	5	3	2	1	1	5	3	6	3	4	5	2	1	1	1	1	6	2	2	1	5	2	1	6	3	6	4	3	4	3
1	2021-05-04	1	25	5				1				2	36	1	105	1	5	4	3	3	1	1	2	1	2	1	4	2	2	1	1	1	1	1	1	1	6	5	4	1	1	1	2	1	6	1	3	4	2
1	2021-05-04	1	24	4			1					5	38	1	53	1	5	5	4	5	4	3	4	4	3	3	3	3	3	3	3	2	2	3	2	2	3	3	1	6	4	2	3	3	4	2	2	2	1
1	2021-05-04	1	18	3	1			1				4	33	1	30	2	3	4	4	4	3	1	3	3	4	3	2	1	2	1	1	1	2	2	1	2	4	3	2	5	2	1	2	2	4	2	2	2	2
1	2021-05-04	1	18	5			1					2	30	2	30	2	5	5	3	4	3	4	4	4	3	5	5	3	5	2	3	1	2	1	1	1	6	5	4	5	1	1	1	1	4	2	1	1	2
1	2021-05-04	2	22	3	1							3	12	1	62	1	2	3	1	1	1	1	1	1	1	1	1	1	1	2	1	1	1	1	2	1	2	1	1	1	1	1	1	1	3	1	1	1	1
1	2021-05-04	1	32	4				1							100	2	7	4	4	5	2	1	5	3	7	3	3	5	3	5	3	3	3	5	2	7	6	6	1	6	2	2	5	4	6	2	1	1	1
1	2021-05-04	1	44	5				1				3	20	2	32	1	3	2	1	2	2	1	1	1	5	2	2	2	2	1	1	1	1	1	3	1	3	2	1	2	1	1	1	2	4	1	4	3	2
1	2021-05-04	1	18	5	1							8	0	1	113	1	5	4	5	5	2	4	6	1	7	5	6	5	5	5	5	2	5	5	2	4	6	5	1	6	3	4	6	5	6	5	3	3	5
1	2021-05-04	1	21	5			1	1				5	15	1	75	1	7	7	5	5	5	2	4	2	4	5	6	5	4	6	4	1	2	1	3	2	2	4	3	6	3	2	3	3	5	2	2	2	4
1	2021-05-04	1	26	5				1				5	56	1	95	1	4	2	2	4	2	1	4	6	5	4	4	3	3	1	1	1	2	2	2	1	3	1	1	5	1	1	4	2	5	1	1	1	1
1	2021-05-04	1	24	4		1						8	8	1	58	1	6	7	6	7	7	3	6	5	7	7	7	7	7	7	7	3	2	6	2	5	1	1	2	4	2	2	3	4	5	5	1	2	3
1	2021-05-04	1	21	5			1					2	30	2	15	2	5	3	3	6	1	1	6	5	3	3	2	2	6	2	1	1	1	2	3	1	1	4	2	3	1	1	3	2	5	1	1	1	1
1	2021-05-04	1	20	3				1				4	30	1	200	2	6	7	6	6	5	5	6	3	7	7	6	6	6	7	5	1	4	5	3	4	4	2	2	6	4	3	3	5	5	3	1	1	1
1	2021-05-04	1	20	3		1						3	30	2	50	2	4	4	4	6	4	2	6	3	5	4	5	3	4	3	3	1	1	2	1	4	4	3	1	3	2	2	4	5	6	3	2	1	3
1	2021-05-04	1	24	2				1				4	58	1	71	1	5	5	4	4	2	2	5	2	4	6	6	2	5	5	5	2	3	2	1	3	4	2	1	3	1	1	1	3	3	2	2	4	4
1	2021-05-04	1	27	3				1				3	13	1	134	1	5	7	7	5	1	1	1	1	7	1	1	1	1	1	1	1	1	1	1	1	1	1	1	4	1	1	4	1	4	4	1	1	1
1	2021-05-04	1	24	5		1						4	30	2	30	1	3	4	4	4	1	1	1	3	3	1	2	1	2	1	1	1	2	1	1	1	4	4	3	4	3	2	2	1	6	1	2	1	3
1	2021-05-04	1	24	5				1				2	20	1	90	1	5	6	3	4	3	2	4	4	3	2	2	2	2	2	1	1	1	1	1	1	2	2	2	4	1	1	4	2	3	1	3	3	4
1	2021-05-04	1	25	5		1						4	0	1	25	1	4	4	1	2	1	1	1	1	2	1	3	1	1	2	1	1	1	1	1	2	1	1	1	3	2	1	3	1	5	2	3	2	2
1	2021-05-04	1	19	5			1					6	12	1	75	1	6	5	5	7	5	2	2	6	4	2	2	3	2	3	1	1	1	2	1	5	4	3	1	5	4	1	5	3	4	3	2	1	2
1	2021-05-04	1	19	5			1					2	46	1	153	1	5	6	3	5	1	1	3	1	4	1	3	2	4	1	3	1	1	1	1	1	2	3	4	5	1	1	2	3	5	2	2	2	2
1	2021-05-04	1	21	5				1				4	30	1	50	1	3	2	2	3	1	1	1	1	1	2	1	1	1	1	1	1	1	1	1	1	1	3	2	1	1	1	1	1	4	1	3	2	1
1	2021-05-04	1	21	3		1						1	17	1	30	2	4	5	3	5	3	2	2	3	5	3	4	3	3	4	3	3	2	2	2	3	4	5	2	3	3	2	3	3	3	2	3	1	1
1	2021-05-04	1	23	4			1					2	45	2	50	2	5	6	2	6	4	4	1	5	3	5	6	4	4	6	6	1	1	1	1	1	1	3	3	1	2	1	1	1	5	1	4	4	4
1	2021-05-04	1	20	5			1					9	9	1	64	1	3	5	2	4	1	1	2	7	4	1	5	3	3	3	3	1	1	1	1	5	4	6	2	5	3	1	4	2	6	2	1	1	4
1	2021-05-04	1	19	5			1					4	20	1	96	2	3	5	5	4	2	1	5	3	5	3	6	2	2	6	2	1	4	2	3	5	4	2	1	5	3	2	3	4	6	1	1	1	4
1	2021-05-04	1	20	5	1							4	58	1	95	1	4	4	5	6	4	2	6	3	5	6	7	5	5	2	2	1	1	3	1	3	4	3	2	6	3	2	6	2	5	1	1	1	2
1	2021-05-04	1	27	4			1					3	10	1	15	2	3	5	4	4	3	3	2	3	4	3	3	2	2	2	3	1	1	2	2	3	4	3	3	3	2	2	4	2	3	2	2	2	2
1	2021-05-04	1	20	5		1						3	7	1	56	2	3	4	5	5	2	2	4	4	6	5	5	4	3	4	3	2	3	3	2	2	3	3	4	5	2	2	3	3	6	2	3	3	1
1	2021-05-04	1	18	3	1							6	30	2	200	2	5	4	3	3	2	1	1	3	4	3	3	2	3	1	2	1	1	1	1	2	4	2	2	3	2	4	5	4	6	3	3	2	4
1	2021-05-04	1	20	3		1									40	2	6	6	4	6	7	5	6	4	5	5	7	6	6	5	5	4	5	5	2	6	4	3	2	6	6	4	5	5	6	5	3	3	4
1	2021-05-04	1	21	5			1	1				2	30	2	40	2	6	6	6	6	3	3	4	5	5	5	7	6	5	6	3	2	1	2	2	2	4	3	1	5	3	2	5	3	6	1	2	2	1
1	2021-05-04	1	26	5			1	1				2	15	2	40	2	7	7	7	7	6	5	7	3	6	7	7	7	7	7	7	2	4	4	2	2	3	6	1	6	2	2	4	4	6	3	3	2	5
1	2021-05-04	1	25	5			1					4	30	2	20	2	5	5	5	5	3	2	1	1	5	2	3	2	3	3	2	1	1	2	2	1	4	4	1	3	1	2	1	2	4	1	2	3	2
1	2021-05-04	1	18	3	1							4	32	1	69	1	5	3	4	2	2	1	2	3	4	3	2	2	2	5	2	1	1	2	3	2	3	4	2	5	2	1	3	1	5	1	3	2	3
1	2021-05-04	1	25	3				1				3	28	1	71	1	7	7	6	6	5	3	5	5	6	5	6	3	5	4	4	2	2	3	3	4	3	2	2	5	4	3	6	3	5	3	2	3	4
1	2021-05-04	1	26	3		1						10	30	2	100	2	4	4	3	3	2	1	2	5	3	3	2	2	2	2	2	4	3	3	2	4	5	5	3	3	3	2	3	3	4	3	2	2	3
1	2021-05-04	1	23	5			1					5	15	1	246	1	5	7	1	5	6	5	5	5	7	6	7	3	5	3	4	2	1	2	1	4	4	6	2	6	4	1	4	2	6	1	3	3	1
1	2021-05-04	1	25	3						1		7	30	1	170	1	7	7	2	7	6	3	7	5	6	6	6	7	7	4	4	3	2	4	2	5	3	2	1	6	5	6	2	6	5	1	1	1	1
1	2021-05-04	1	24	3				1				2	18	1	52	1	4	4	5	4	4	1	5	4	3	3	4	3	3	3	3	3	3	3	3	3	2	2	3	3	2	2	2	3	2	3	1	2	3
1	2021-05-04	1	32	3				1				4	30	1	30	1	1	1	3	1	1	1	3	2	5	1	1	1	1	1	1	1	1	1	1	2	1	2	1	3	2	1	1	1	3	1	1	1	2
1	2021-05-04	1	18	3		1						4	30	1	73	2	5	5	2	5	5	5	4	3	5	4	4	3	4	3	4	3	3	4	3	5	3	2	2	4	4	3	4	3	4	2	2	2	3
1	2021-05-04	1	34	5				1				7	15	1	40	2	5	5	4	4	1	1	1	1	1	1	1	1	1	1	1	1	1	1	1	1	1	2	1	1	1	1	3	1	2	1	1	1	1
1	2021-05-04	1	30	3				1				1	30	2	10	2	4	4	1	1	1	1	1	2	2	2	2	2	2	2	2	1	1	1	1	1	1	1	1	2	1	1	1	1	1	1	1	1	1
1	2021-05-04	1	19	4	1							8	42	1	9	2	5	7	4	7	3	1	3	6	3	4	2	4	2	2	2	2	2	2	1	3	3	6	1	6	2	2	2	2	5	1	1	1	1
1	2021-05-04	1	21	5		1						5	53	1	79	1	6	7	7	7	5	2	2	5	6	3	5	6	5	6	4	1	2	2	1	1	4	5	3	6	3	5	4	5	6	2	1	1	3
1	2021-05-04	2	23	5			1					5	32	1	64	1	5	7	4	5	2	1	5	5	6	4	6	3	3	5	3	1	2	5	5	3	5	5	3	6	3	3	5	4	6	2	2	2	2
1	2021-05-04	1	18	3	1							4	30	1	200	2	5	7	4	5	5	1	3	1	3	3	5	4	2	6	1	1	2	1	1	3	3	1	1	4	2	1	2	3	4	2	1	1	2
1	2021-05-04	1	36	5						1		3	0	2	15	2	6	5	5	5	1	1	2	2	5	2	3	4	2	4	2	1	2	2	2	2	2	2	3	6	2	3	4	4	3	2	2	2	3
1	2021-05-04	1	19	3	1							7	41	1	89	1	5	6	2	4	3	3	4	5	2	2	2	2	3	2	2	3	5	2	2	6	3	4	5	4	2	1	4	2	5	1	3	3	2
1	2021-05-04	1	18	3	1			1				6	0	1	50	1	5	7	4	5	3	2	3	2	4	4	6	4	5	5	3	2	4	4	1	5	4	1	6	6	4	3	2	4	6	2	3	4	4
1	2021-05-04	1	18	5	1							8	20	1	120	1	4	7	7	6	6	5	5	2	3	4	7	3	7	7	5	2	1	2	1	3	2	3	1	6	5	2	2	2	1	1	3	3	3
1	2021-05-04	1	21	5			1	1				2	15	1	25	1	5	6	4	4	1	1	2	2	2	2	3	3	2	2	2	2	2	1	1	2	1	2	2	4	1	1	1	1	4	1	2	2	3
1	2021-05-04	1	24	5			1					4	37	1	30	2	7	4	5	5	3	2	1	3	5	1	1	4	1	5	1	2	2	3	1	4	6	6	5	6	2	1	3	4	6	1	1	1	2
1	2021-05-04	1	18	3	1							5	30	1	15	2	2	2	2	3	3	2	2	2	1	2	3	3	3	3	3	3	3	3	3	3	2	2	1	1	2	2	2	2	2	2	1	1	1
1	2021-05-04	1	25	5				1				2	15	2	15	2	2	2	1	3	4	5	2	5	2	4	1	1	1	1	1	1	1	1	1	2	2	1	1	3	2	1	1	2	1	1	2	2	3
1	2021-05-04	1	27	4				1				4	0	1	40	2	5	3	3	5	4	2	4	3	7	7	7	6	6	6	4	2	2	1	2	2	2	4	3	3	4	4	4	4	5	4	3	3	2
1	2021-05-04	3	18	2		1									200	2	6	6	5	6	7	3	7	3	7	7	7	7	7	7	4	4	4	6	3	4	6	2	1	6	6	6	6	6	6	3	2	2	2
1	2021-05-04	1	22	5			1					4	0	1	48	1	5	6	5	3	5	1	1	1	5	5	7	5	3	6	1	1	2	2	2	1	3	2	2	5	3	1	3	3	6	3	1	1	1
1	2021-05-04	1	23	5				1		1		5	12	1	55	1	4	2	5	3	1	1	2	1	6	4	2	3	2	1	4	1	2	1	4	5	1	1	1	4	3	4	2	4	5	3	2	2	1
1	2021-05-04	1	26	5				1				3	30	1	30	2	4	6	3	3	1	1	2	2	3	3	5	3	3	4	2	1	2	2	2	2	2	2	1	3	1	2	2	3	4	1	3	3	2
1	2021-05-04	1	26	5				1				4	30	2	100	2	4	6	3	4	6	3	7	2	5	4	7	5	6	6	5	1	4	3	2	1	4	6	3	2	3	1	4	6	6	3	4	3	1
1	2021-05-04	1	21	3		1						7	24	1	100	2	5	4	3	4	2	1	3	3	2	2	2	1	2	2	1	1	1	1	1	2	4	3	2	3	2	1	2	1	5	4	2	2	3
1	2021-05-04	1	18	3	1							6	17	1	200	2	4	4	5	3	2	1	3	1	1	1	3	2	2	2	1	1	1	1	3	1	3	1	1	3	1	1	4	1	3	1	3	2	3
1	2021-05-04	1	23	4				1				2	52	1	107	1	3	5	4	7	4	3	6	5	3	7	7	6	6	6	6	2	2	2	1	3	3	4	5	6	2	1	2	1	6	2	4	1	1
1	2021-05-04	1	20	4			1					5	40	1	20	2	4	5	2	5	3	3	5	5	4	2	5	5	3	3	2	1	1	4	3	5	4	3	1	2	2	1	2	2	6	1	1	2	3
1	2021-05-04	1	22	5				1				2	0	2	35	2	5	5	6	3	2	2	1	2	7	2	5	5	2	3	2	1	2	1	1	3	5	3	1	5	2	2	6	4	6	1	3	2	4
1	2021-05-04	1	20	5			1					8	26	1	89	1	6	6	6	6	4	4	5	1	5	1	1	1	1	1	1	1	3	1	1	4	6	6	1	5	1	1	4	1	6	1	3	5	1
1	2021-05-04	1	18	5							1	4	30	2	60	2	3	5	4	3	4	1	1	1	5	2	7	5	2	5	2	1	1	1	3	1	3	1	3	3	2	1	3	5	6	2	1	1	1
1	2021-05-04	1	20	5	1			1				3	24	1	43	1	2	2	2	2	1	1	3	1	3	1	3	2	1	2	1	1	2	1	1	3	4	2	1	4	1	3	2	3	6	2	1	1	2
1	2021-05-04	1	31	5				1				6	6	1	67	1	3	3	3	3	2	1	3	1	5	4	4	3	4	3	3	1	1	2	1	1	4	5	4	4	2	2	3	3	5	2	1	1	1
1	2021-05-04	1	31	3		1						7	0	2	30	2	4	6	5	5	3	1	4	5	5	4	6	4	4	5	4	3	2	2	3	3	4	1	2	6	4	2	5	1	6	1	3	3	1
1	2021-05-04	1	44	5				1				3	30	2	10	2	3	4	2	3	1	2	3	1	2	1	2	2	1	2	1	1	3	2	2	2	1	2	1	2	1	1	2	2	6	3	1	2	1
1	2021-05-04	1	23	5				1				1	30	2	40	2	2	5	1	3	1	1	1	1	3	1	3	1	1	1	1	1	1	1	1	1	2	1	1	3	1	1	3	1	3	1	1	1	1
1	2021-05-04	4	18	5	1							5	38	1	135	1	5	6	5	7	7	4	5	3	5	3	4	3	3	6	3	5	4	4	2	4	3	3	2	6	5	4	6	3	6	4	2	2	3
1	2021-05-04	1	25	5			1	1				3		1		2	4	4	5	4	4	6	4	3	5	2	4	2	3	2	3	1	1	1	1	1	5	3	6	2	3	1	1	3	6	2	2	1	3
1	2021-05-04	1	32	5				1				3	30	1	254	1	3	6	2	6	2	1	1	1	6	2	2	1	2	4	2	1	3	2	2	1	2	3	3	4	2	1	2	4	5	2	2	1	1
1	2021-05-04	1	18	3	1							4	36	1	75	1	2	3	2	2	1	1	1	1	1	3	3	4	3	2	3	1	1	1	1	1	1	2	1	1	1	1	1	1	3	1	3	3	5
1	2021-05-04	1	18	3	1							10	0	1	150	2	4	5	2	5	3	1	5	1	2	1	1	1	3	3	1	2	3	2	2	5	5	3	1	3	1	1	2	5	6	1	2	2	2
1	2021-05-04	1	25	5			1	1				1	54	1	71	1	4	3	4	3	3	2	3	3	3	2	2	2	3	2	2	1	1	2	1	3	2	2	1	3	3	2	1	3	2	1	2	1	2
1	2021-05-04	1	22	4		1						7	50	1	6	2	5	7	6	7	4	6	7	7	7	7	5	3	7	3	7	1	2	2	4	5	5	6	4	6	3	4	6	6	6	3	2	2	3
1	2021-05-04	1	24	5			1					5	7	1	52	1	5	4	3	4	3	1	2	2	4	2	1	2	1	2	1	1	2	1	1	4	4	4	2	2	1	1	1	2	4	1	4	3	4
1	2021-05-04	1	19	5			1					2	30	1	62	1	3	5	5	4	2	1	3	1	5	3	5	2	4	1	1	1	1	1	1	1	1	2	1	3	2	1	2	1	5	1	1	1	4
1	2021-05-04	1	24	3				1				6	15	1	115	2	5	5	5	5	3	2	4	2	6	6	6	5	5	5	3	1	1	1	1	1	1	1	1	3	2	2	2	2	4	1	1	1	2
1	2021-05-04	1	22	5		1						3	0	2	40	2	5	4	6	6	4	2	5	6	4	5	7	5	6	6	6	1	2	4	3	1	2	1	1	3	1	1	1	2	4	1	3	3	3
1	2021-05-04	1	22	5			1					5	22	1	124	1	6	7	6	7	6	6	5	5	5	6	6	6	6	7	5	1	4	4	2	2	5	5	4	6	3	2	4	2	6	1	2	2	4
1	2021-05-04	1	18	3	1							4	30	1	50	1	2	2	4	5	2	1	2	1	1	3	2	2	2	2	1	1	1	1	2	5	4	1	1	5	3	1	3	2	6	2	1	1	2
1	2021-05-04	1	32	3				1				1	30	1	20	2	3	3	1	3	1	1	1	1	1	1	1	1	1	1	1	1	1	1	1	1	1	1	1	1	1	1	1	1	3	1	1	1	1
1	2021-05-04	1	18	4		1						5	20	1	100	2	7	5	3	4	3	1	7	4	6	4	3	3	2	3	1	1	3	2	1	4	4	5	1	3	3	3	3	5	6	2	1	1	1
1	2021-05-04	1	21	5				1				3	45	2	20	2	5	5	2	4	3	2	3	1	4	2	3	3	2	3	2	1	2	1	1	4	5	1	2	4	3	2	4	3	5	3	2	3	4
1	2021-05-04	1	23	5				1				2	30	2	30	2	6	6	5	5	3	2	4	4	5	3	3	3	3	4	3	1	4	4	3	3	3	1	2	5	3	1	2	4	4	1	2	2	2
1	2021-05-04	1	20	3		1						7	54	1			4	7	3	7	3	1	2	5	2	6	7	3	4	7	4	2	2	3	1	1	4	1	2	4	2	1	1	2	5	4	2	2	1
1	2021-05-04	1	23	5			1					2	44	1	30	2	4	5	5	4	2	1	3	4	3	3	6	4	3	6	2	1	3	1	2	1	2	3	2	6	2	2	6	3	4	2	1	1	1
1	2021-05-04	1	20	3		1						4	34	1	90	2	5	5	4	5	2	2	3	2	5	3	2	3	4	2	2	1	1	1	1	2	2	4	2	3	4	1	5	2	5	1	1	3	1
1	2021-05-04	1	22	5				1				3	12	1	107	1	5	7	4	5	1	1	2	1	3	3	4	1	5	2	2	1	1	1	1	3	6	4	1	4	2	1	3	2	6	1	4	2	2
1	2021-05-04	1	21	5			1					3	30	2	50	2	3	3	2	3	2	1	3	2	3	4	5	4	5	3	3	1	1	1	4	2	2	2	1	1	1	1	2	2	3	1	1	1	2
1	2021-05-04	1	32	3				1				3	30	2	100	2	7	7	7	7	7	1	1	7	7	3	2	2	2	4	2	1	1	3	3	1	1	2	1	3	1	1	1	2	6	2	2	2	3
1	2021-05-04	1	19	3	1							5	0	1	40	2	4	6	3	2	1	1	1	1	1	3	6	1	2	1	2	1	1	1	4	1	5	5	4	4	1	1	4	2	1	1	3	3	1
1	2021-05-04	1	18	5	1							2	50	2	50	2	4	7	2	6	1	3	1	4	5	3	7	2	3	5	5	1	1	1	5	6	3	1	1	4	2	1	5	3	3	1	1	2	5
1	2021-05-04		24	4							1	5	30	2	80	2	3	3	1	4	1	2	4	1	3	1	1	1	2	1	1	1	2	1	2	1	4	3	2	1	1	1	3	2	3	1	2	3	2
1	2021-05-04	1	36	5				1				3	31	1	91	1	5	5	6	6	2	2	3	1	5	3	5	3	2	2	2	2	6	3	1	1	5	6	5	2	3	2	5	5	6	4	2	1	2
1	2021-05-04	2	26	5			1					3	28	1	56	1	3	6	4	6	1	1	2	3	4	5	5	4	2	1	1	1	2	1	2	1	1	1	2	1	1	1	1	2	4	1	2	1	1
1	2021-05-04	1	23	5				1				4	12	1	156	1	4	5	4	4	3	5	4	3	2	3	4	3	3	3	3	1	2	2	2	2	4	4	1	5	3	1	3	2	4	2	2	2	3
1	2021-05-04	1	22	5				1				2	35	1	71	1	3	4	3	3	2	5	3	2	2	1	2	1	2	1	2	1	1	2	1	2	2	1	1	5	2	2	1	3	3	1	2	3	3
1	2021-05-04	1	30	3				1				2	0	2	30	2	4	4	5	4	1	1	1	2	2	1	1	1	1	1	1	1	1	1	1	1	2	1	1	3	1	1	1	1	2	1	2	2	2
1	2021-05-04	1	18	5	1							5	0	2	250	2	6	5	5	5	6	4	3	6	5	3	2	2	2	3	2	1	2	2	3	4	3	3	2	6	3	1	4	2	5	2	2	2	2
1	2021-05-04	1	18	5	1							4	40	1	146	1	6	7	3	7	7	3	7	5	7	7	3	4	5	6	4	1	5	6	1	7	6	6	3	6	2	4	6	6	6	1	3	4	3
1	2021-05-04	1	21	3			1					4	30	2	50	2	4	6	5	5	1	1	1	1	2	1	2	1	1	1	1	1	1	1	3	2	5	4	2	3	2	1	6	3	6	2	1	1	2
1	2021-05-04	1	20	5		1						10	5	1	50	2	5	6	4	6	2	1	3	1	4	3	3	2	3	4	1	1	1	1	1	1	4	2	1	5	2	4	2	2	5	1	1	1	3
1	2021-05-04	1	18	3	1												3	5	2	3	3	1	5	5	5	3	6	4	3	4	2	1	2	1	2	5	4	6	3	4	2	4	4	3	6	1	3	3	3
1	2021-05-04	1	24	5			1					6	0	1	54	1	4	5	4	5	2	2	3	2	3	3	3	2	4	3	1	1	2	1	1	2	6	3	2	6	2	1	3	1	5	3	2	2	3
1	2021-05-04	1	18	3		1						3	30	2	80	1	7	7	5	7	4	4	7	3	7	2	5	7	5	7	7	2	4	6	1	7	6	3	1	6	5	3	6	6	6	1	3	4	4
1	2021-05-04	1	20	3		1						3	50	2	20	2	5	3	4	3	2	1	1	2	4	5	5	4	5	4	3	1	1	1	2	1	6	5	4	5	2	1	1	1	6	1	1	1	2
1	2021-05-04	1	18	3		1						2	10	1	20	2	3	4	2	4	2	5	2	4	4	6	5	5	4	5	4	3	3	2	2	3	3	2	1	6	5	2	3	2	3	5	2	2	1
1	2021-05-04	1	30	3				1				2	24	1	10	2	4	1	2	2	1	1	1	1	1	1	1	1	1	2	1	1	1	1	1	1	3	1	1	2	1	1	1	1	4	1	2	1	1
1	2021-05-04	2	24	5				1				3	34	1	75	1	5	4	2	5	2	1	3	2	1	1	3	3	2	1	1	1	1	1	1	1	3	1	1	4	1	1	1	2	2	1	1	2	2
1	2021-05-04	1	21	5			1					6	59	1	165	1	5	3	3	5	5	2	4	1	6	6	7	3	2	4	1	1	2	1	1	1	5	6	2	5	2	2	3	4	6	2	1	1	2
1	2021-05-04	1	61	5						1		2	30	1	2	1	5	5	3	4	2	1	2	1	3	2	3	2	2	2	2	2	2	2	2	2	1	1	1	2	2	1	2	1	2	2	1	1	1
1	2021-05-04	1	24	5			1					4	47	1	62	1	2	2	2	2	1	1	1	3	4	2	1	2	1	1	1	1	1	1	1	2	3	3	2	3	1	2	1	2	3	1	1	1	1
1	2021-05-04	1	21				1					6	0	2	60	2	5	6	3	4	3	1	2	2	5	2	4	2	5	1	1	1	1	1	1	4	4	5	3	2	2	1	6	2	4	1	3	3	3
1	2021-05-04	1	26	5				1				3	32	1	82	1	5	6	4	3	2	2	2	3	5	3	3	2	3	4	2	2	3	2	2	4	3	2	2	6	4	2	3	5	5	1	1	2	2
1	2021-05-04	1	25	5			1					2	30	1	50	1	5	5	5	5	3	3	3	1	5	2	2	2	5	2	2	1	2	2	2	2	2	2	1	2	2	2	2	4	5	2	2	2	2
1	2021-05-04	1	18	3	1							6	30	2	46	2	5	5	6	5	2	2	3	4	5	5	4	4	4	3	3	2	2	2	2	3	4	4	3	2	2	1	3	2	5	2	3	2	4
1	2021-05-04	1	21	5				1				4	17	1	73	1	7	3	4	3	2	1	4	2	4	4	5	3	3	7	5	1	1	2	2	1	6	5	1	3	3	3	3	2	4	1	1	1	1
1	2021-05-04	1	19	3				1				4	34	1	150	2	5	7	4	3	3	1	3	5	2	3	6	2	6	6	2	1	2	2	6	2	1	2	1	3	1	1	1	2	5	1	3	2	3
1	2021-05-04	1	23	5			1	1				3	30	1	70	1	3	5	2	3	3	1	1	4	3	2	4	3	2	3	2	1	2	1	1	2	5	3	5	4	2	2	4	2	6	2	2	1	3
1	2021-05-04	1	31	4						1		2	30	2	3	1	5	4	3	4	2	1	3	2	5	4	4	4	4	4	2	2	2	1	1	1	2	2	2	3	2	1	1	2	2	1	2	2	1
1	2021-05-04	1	21	3		1						8	41	1	80	2	2	5	2	3	1	1	1	3	2	2	3	1	4	2	2	1	1	1	1	1	3	1	2	1	1	1	1	2	3	1	2	2	1
1	2021-05-04	1	22	5			1					3	50	2	100	2	5	5	3	3	2	2	2	5	6	4	3	3	3	5	3	1	2	3	2	2	3	3	1	6	1	2	3	3	6	1	3	3	5
1	2021-05-04	1	18	5	1							8	11	2	60	2	5	4	5	4	5	2	6	2	6	2	4	3	2	2	3	2	5	3	2	3	5	5	3	5	3	2	2	4	5	4	3	3	4
1	2021-05-04	1	31	5				1				8	15	1	25	1	5	6	5	5	4	3	3	2	3	5	5	5	5	5	4	2	2	2	2	2	2	4	4	4	3	3	3	3	5	2	3	3	4
1	2021-05-04	1	22	4			1					3	40	1	12	2	3	3	4	3	3	1	3	2	2	6	6	4	6	5	6	3	2	2	2	4	3	1	1	3	3	1	3	1	3	2	3	3	1
1	2021-05-04	1	29	5				1				3	20	1	94	1	6	7	2	6	1	1	1	3	4	3	5	2	1	2	3	1	2	2	1	2	2	2	1	3	2	1	3	2	2	1	1	1	1
1	2021-05-04	1	26	5				1				7	37	1	31	1	3	4	2	5	2	2	4	2	2	1	2	3	1	2	1	1	1	1	1	2	2	1	2	5	2	2	2	2	4	2	3	3	2
1	2021-05-04	1	22	4				1				4	21	1	62	1	5	7	2	5	3	1	4	4	3	6	7	7	5	7	5	1	2	3	2	4	2	2	2	5	3	2	4	2	4	4	3	2	1
1	2021-05-04	1	27	1				1				2	39		30	1	2	5	7	4	7	7	7	7	5	7	3	7	7	5	5	4	6	1	6	7	6	6	6	1	6	6	6	6	6	1	2	5	3
1	2021-05-04	1	18	3	1							7	22	1	124	1	5	6	4	4	3	3	4	3	4	5	6	5	5	5	5	3	3	4	3	2	4	4	2	4	2	2	3	4	5	3	3	2	4
1	2021-05-04	1	23	5			1					7	30	2	100	2	5	7	7	6	4	5	4	6	7	6	6	6	6	5	7	3	4	4	2	3	4	5	4	4	3	3	3	5	6	2	3	3	5
1	2021-05-04	1	36	5				1		1		4	30	2	40	2	4	5	3	4	3	1	3	1	3	2	2	2	2	2	2	1	1	1	1	1	2	1	1	3	1	1	2	2	3	1	1	1	1
1	2021-05-04	1	29	3						1		6	7	1	97	1	4	7	4	7	5	1	2	3	2	4	5	7	4	7	4	1	1	3	1	2	2	2	3	4	4	3	4	2	5	4	2	1	2
1	2021-05-04	1	18	4	1							6	12	1	133	1	7	7	3	6	4	1	2	4	2	5	6	6	4	7	3	1	1	3	1	1	4	4	1	6	3	2	1	2	5	1	1	1	1
1	2021-05-04	1	18	3	1							7	0	2	40	2	5	7	4	7	3	3	6	4	7	4	6	4	5	4	5	3	4	3	3	6	4	5	1	5	3	1	5	4	3	5	1	1	1
1	2021-05-04	1	18	5		1						3	8	1	65	1	3	4	5	4	3	2	3	5	6	3	2	4	5	6	3	3	2	3	3	4	4	3	1	2	2	1	3	4	5	2	3	3	4
1	2021-05-04	1	28	5				1				2	26	1	49	1	5	6	4	6	4	4	5	4	4	4	6	5	5	6	5	1	2	3	1	7	4	4	2	4	4	2	4	3	6	4	2	3	3
1	2021-05-04	1	20	5			1					3	40	1	78	1	5	7	6	5	7	2	3	5	5	4	5	5	4	4	4	1	2	2	7	4	5	5	1	5	2	2	5	3	4	2	1	3	3
1	2021-05-04	1	20	5			1					6	9	1	107	1	5	5	5	6	3	1	3	3	5	3	2	4	2	2	2	3	4	2	3	5	5	6	2	6	4	4	5	4	6	1	2	2	3
1	2021-05-04	1	23	3				1				5	0	1	60	1	5	6	6	5	5	4	5	5	4	4	6	3	5	4	3	2	3	3	3	5	4	4	1	4	3	3	3	3	5	5	4	4	3
1	2021-05-04	1	31	2						1		3	10	2	25	2	5	7	3	7	7	1	1	7	7	7	7	6	7	4	5	1	1	1	1	1	1	1	1	6	1	1	1	6	1	1	1	1	1
1	2021-05-04	1	21	3						1		4	30	2	100	2	3	4	1	3	7	1	6	7	6	6	7	3	6	6	2	1	1	1	1	1	5	5	2	3	1	1	1	1	6	3	1	1	1
1	2021-05-04	3	18	5			1					3	30	1	25	1	1	3	1	3	3	2	1	1	1	1	3	3	1	2	1	1	1	3	2	1	2	1	1	2	1	1	2	1	4	1	4	4	3
1	2021-05-04	1	18	3	1							6	40	1	53	1	2	3	2	5	2	1	2	1	1	1	2	2	2	1	1	1	1	1	2	1	3	2	1	2	1	1	3	1	3	1	2	1	4
1	2021-05-04	1	30	5				1				3	44	1	33	1	5	6	4	6	2	1	4	2	3	2	5	4	3	4	2	1	1	1	2	5	3	2	2	3	2	2	2	3	5	1	2	3	3
1	2021-05-04	1	20	5		1						10	0	2	96	1	5	7	1	7	1	1	5	1	7	1	5	1	1	7	1	1	1	3	1	1	4	6	1	5	1	3	6	1	3	6	4	2	5
1	2021-05-04	1	19	3		1						3	30	2	30	2	1	1	1	1	1	1	1	1	2	1	2	1	1	2	1	1	1	1	1	1	2	2	1	1	1	1	1	1	6	1	1	1	1
1	2021-05-04	1	28	3				1				5	30	2	30	2	6	7	6	7	5	6	7	7	6	7	7	5	7	5	7	6	6	6	6	6	5	2	2	6	4	2	5	4	6	2	2	2	2
1	2021-05-04	1	21	5			1					3	45	1	80	2	4	4	1	2	2	1	2	2	2	1	2	3	2	2	2	2	1	1	1	1	4	5	1	3	2	1	4	2	5	1	2	2	2
1	2021-05-04	1	19	5	1							10	23	1	32	1	6	6	6	6	4	3	3	3	7	3	4	5	3	5	3	1	1	2	2	2	6	4	2	6	4	3	5	2	6	4	4	4	2
1	2021-05-04	1	18	2							1	7	5	1	202	1	7	5	5	5	4	3	6	2	5	6	7	6	7	7	5	1	3	5	1	6	2	1	1	6	3	3	4	5	3	1	4	4	3
1	2021-05-04	1	22	4			1	1				5	38	1	65	1	3	4	2	6	4	1	2	1	4	6	6	4	5	3	5	2	2	2	3	2	3	3	2	4	1	2	3	1	3	1	1	1	4
1	2021-05-04	1	48	3				1				4	0	1	20	2	5	5	4	4	3	3	3	3	3	5	5	4	5	5	4	3	3	3	2	2	4	2	3	3	3	2	3	2	4	2	2	2	3
1	2021-05-04	1	20	3	1	1						9	0	1	100	1	6	6	5	6	7	6	6	3	7	7	5	7	6	6	4	2	2	6	4	6	6	6	6	6	5	4	5	5	6	3	2	2	3
1	2021-05-04	1	22	5			1					6	22	1	131	1	5	6	2	4	2	1	3	1	2	2	3	1	1	4	2	1	1	1	2	3	2	3	1	4	1	2	2	3	5	2	2	2	3
1	2021-05-04	1	21	5			1					5	0	1	50	1	1	5	1	5	1	1	1	2	4	1	1	2	1	1	1	1	1	1	1	2	3	3	1	4	1	1	1	2	4	1	1	1	1
1	2021-05-04	1	33	3				1				4	30	2	30	2	2	2	1	2	2	1	1	1	3	2	2	2	2	2	2	1	2	2	1	1	3	1	2	2	2	2	2	2	5	4	2	2	2
1	2021-05-04	1	20	5			1	1				4	42	1	48	1	3	5	3	5	1	2	2	2	2	1	2	2	2	1	1	1	3	2	2	4	3	2	3	5	2	1	2	4	6	3	2	2	2
1	2021-05-04	1	51	5				1				1	45	2	30	2	3	3	3	2	3	1	2	1	2	1	1	2	1	3	1	1	1	5	1	2	2	1	1	3	1	1	2	2	5	2	1	1	2
1	2021-05-04	1	19	4							1	6	12	1	20	2	5	6	5	5	3	4	2	3	4	4	4	4	3	3	3	3	2	3	2	5	4	4	5	4	3	3	3	3	5	2	4	4	5
1	2021-05-05	1	20	4		1						3	28	1	81	1	4	5	4	7	2	5	3	1	5	6	5	1	5	2	5	1	1	1	1	5	1	1	3	6	2	1	3	1	5	1	5	3	3
1	2021-05-05	1	34	5				1				1	30	2	35	2	4	6	4	6	6	3	4	7	5	5	5	4	4	7	4	1	1	2	1	2	5	5	2	4	2	1	3	2	5	1	4	4	3
1	2021-05-05	1	26	5				1				3	15	2	50	2	3	4	2	4	2	1	2	1	4	1	3	1	2	2	1	1	1	1	1	1	2	1	1	3	1	2	1	2	4	2	2	2	1
1	2021-05-05	2	24	5			1					2	30	2	30	2	6	7	6	6	2	2	5	5	1	3	6	1	4	6	2	1	1	4	1	3	2	4	1	5	1	1	1	2	4	1	3	3	4
1	2021-05-05	1	18	3	1							4	10	1	58	1	4	4	6	3	2	3	2	3	4	4	6	5	3	5	1	1	3	2	1	2	4	4	2	3	1	2	1	2	5	1	2	2	2
1	2021-05-05	1	21	5		1		1				4	32	1	36	1	2	2	1	2	1	1	1	1	2	1	4	2	1	2	1	1	1	1	1	1	2	1	1	5	1	1	3	1	3	1	1	1	2
1	2021-05-05	1	19	2				1				3	0	1	40	2	4	5	4	5	3	2	1	2	4	7	7	7	7	5	5	4	3	2	1	1	4	4	4	3	2	3	1	1	6	1	2	2	3
1	2021-05-05	1	24	5				1				3	40	1	20	2	4	4	1	3	2	2	2	4	1	1	1	1	2	1	1	1	1	1	1	1	1	1	1	2	1	1	1	1	3	1	1	1	1
1	2021-05-05	1	21	4			1					6	21	1	50	2	7	7	7	7	6	2	3	4	7	6	7	7	7	7	7	5	6	6	3	2	4	5	6	6	6	5	3	4	6	1	3	3	4
1	2021-05-05	1	18	5	1							8	54	1	124	1	3	4	1	3	1	1	1	1	1	1	1	1	1	1	1	1	1	1	1	4	5	6	2	2	1	1	2	2	6	6	1	1	2
1	2021-05-05	1	24	5			1					5	11	1	38	1	3	2	3	5	1	1	3	5	6	2	3	3	2	2	2	1	2	2	1	1	5	4	3	4	1	2	4	2	6	1	2	2	2
1	2021-05-05	1	24	5			1					8	1	1	60	2	5	7	3	4	2	1	1	3	2	2	1	1	1	1	2	1	2	2	3	1	2	4	4	2	1	1	2	3	5	2	3	4	4
1	2021-05-05	1	30	5				1				4	9	1	30	2	4	4	3	5	4	2	3	3	2	3	3	1	2	2	2	1	1	1	2	2	4	4	1	4	1	1	2	1	3	1	1	1	1
1	2021-05-05	1	23	4			1					4	30	1	50	2	4	3	3	2	1	1	1	1	3	5	6	6	5	3	4	1	1	1	2	1	1	1	1	1	1	1	2	1	4	1	1	1	1
1	2021-05-05	1	22	2				1				3	11	1	92	1	6	6	6	5	6	6	5	5	6	6	6	5	5	6	6	4	4	5	3	5	3	2	1	6	5	3	4	4	5	2	2	2	4
1	2021-05-05	1	24	4				1				3	30	1	50	2	4	5	4	7	6	4	7	5	7	6	7	2	7	7	6	1	2	1	1	2	4	2	5	1	2	4	2	5	6	1	2	2	3
1	2021-05-05	1	31	5				1				5	30	2	60	1	4	7	2	7	5	6	7	1	2	1	2	2	1	1	1	1	2	1	1	1	4	3	4	4	2	2	4	4	4	2	1	1	1
1	2021-05-05	1		5	1							6	15	2	200	2	2	5	2	6	6	3	4	2	6	3	5	6	4	5	2	1	2	3	2	3	2	5	3	6	2	2	5	2	6	1	1	1	3
1	2021-05-05	1	29	4				1				7	12	1	181	1	5	6	6	7	3	2	4	3	4	3	3	2	2	2	2	1	2	3	2	4	2	4	4	5	3	2	2	1	3	1	2	1	4
1	2021-05-05	1	21	3				1				3	28	1	50	1	4	5	2	3	3	1	2	5	1	3	6	4	3	2	2	1	1	2	1	2	2	1	1	4	1	1	3	3	1	1	3	2	3
1	2021-05-05	1	25	4				1				6	20	1	30	2	6	5	5	6	3	1	2	6	2	2	5	5	3	3	2	1	2	2	1	2	1	1	1	4	2	1	1	2	3	1	2	2	1
1	2021-05-05	1	29	5				1				6	0	1	70	1	2	3	4	5	3	1	2	2	4	6	6	4	4	5	5	5	5	3	2	6	3	5	1	4	3	1	3	4	6	2	2	3	1
1	2021-05-05	1	28	5			1					3	0	2	50	2	5	6	5	6	3	2	4	3	4	3	3	3	3	3	3	1	1	1	1	3	4	4	3	6	3	2	4	2	3	2	2	2	2
1	2021-05-05	1	22	5			1					9	48	1	165	1	4	7	3	7	5	3	7	5	7	1	3	1	1	1	2	3	4	4	1	7	5	4	6	6	4	3	4	4	6	2	3	1	1
1	2021-05-05	1	20	5			1					3	9	1	3	1	5	6	3	6	1	1	5	1	6	1	1	1	1	2	2	1	4	4	4	6	6	6	1	4	3	1	6	3	6	1	5	5	5
1	2021-05-05	1	23	4				1				2	30	1	63	1	6	2	4	4	1	1	1	3	3	5	6	2	5	2	4	1	1	1	1	1	1	1	1	5	1	1	1	1	6	1	1	1	2
1	2021-05-05		18	2		1						8	12	2	34	2	4	7	4	5	3	4	2	1	2	4	4	2	4	4	4	1	3	3	1	4	4	1	1	4	2	2	2	3	5	1	1	1	2
1	2021-05-05	1	25	5			1	1				3	45	1	65	1	2	3	1	4	3	1	1	5	4	4	3	2	4	2	3	1	1	2	6	2	3	4	1	3	2	2	1	1	5	1	2	2	2
1	2021-05-05	1	39	5				1				2	0	2	30	2	1	4	1	7	7	1	3	1	2	2	1	1	1	7	1	1	1	1	1	1	1	1	1	1	1	1	1	1	1	1	1	1	1
1	2021-05-05	1	32	5				1				4	0	2	50	2	3	5	3	4	1	1	2	3	5	3	2	1	1	2	2	1	1	2	1	4	2	1	4	2	1	1	2	2	4	3	1	1	2
1	2021-05-05	1	21	2				1				4	30	1	76	1	1	1	1	1	1	1	1	3	1	1	1	1	1	1	1	1	1	1	1	1	3	1	2	1	1	1	1	1	5	1	1	1	1
1	2021-05-05	1	25	1	1			1				9	2	1	31	1	5	5	4	4	2	3	3	2	3	2	2	3	2	2	3	2	2	2	1	3	2	1	3	5	2	2	4	3	5	3	4	4	4
1	2021-05-05	1	20	5			1					2	39	1	62	1	5	5	6	5	2	1	2	1	6	4	4	5	4	3	2	1	1	2	1	1	4	2	2	5	2	1	4	2	4	1	1	1	1
1	2021-05-05	1	22	1				1				5	12	1	70	2	4	4	2	4	2	1	4	1	4	2	2	2	2	2	2	2	2	2	2	3	3	2	1	2	1	1	1	3	4	2	1	2	3
1	2021-05-05	1	27	5				1				4	12	1	45	2	2	2	2	2	1	2	1	3	1	3	5	3	3	3	3	1	1	1	1	1	1	1	1	1	1	1	1	1	1	1	3	3	1
1	2021-05-05	1	22	3				1				9	20	2	50	2	4	4	6	3	2	1	2	2	4	3	5	3	3	5	3	2	3	2	2	3	3	2	2	4	3	2	2	3	5	4	2	3	2
1	2021-05-05	1	22	3				1				3	12	1			3	3	3	3	3	1	1	1	2	2	4	2	2	2	2	2	1	1	1	2	3	2	4	3	2	1	2	1	3	2	1	1	2
1	2021-05-05	1	23	5			1	1				4	30	2	20	1	2	6	3	3	2	1	4	3	4	5	5	4	3	5	2	1	3	1	1	2	1	1	2	5	2	1	1	2	5	2	3	2	1
1	2021-05-05	1	31	5				1				1	51	1	76	1	5	6	4	6	2	2	4	2	2	2	4	4	5	3	5	1	2	4	4	1	2	2	1	5	2	1	1	1	6	2	2	2	3
1	2021-05-05	1	22	5			1					4	0	1	40	1	2	3	3	4	3	1	2	3	4	4	5	2	4	4	2	2	1	1	1	2	3	2	2	4	2	2	3	2	3	1	2	2	1
1	2021-05-05		25	3				1				4	30	2	20	2	5	6	6	6	2	2	4	1	6	2	2	2	2	2	3	1	1	2	1	5	2	2	1	6	1	1	5	2	5	1	3	2	1
1	2021-05-05	1	27	4			1				1	6	30	1	90	1	5	5	6	5	5	3	4	2	6	4	5	5	4	5	4	3	3	4	2	5	2	1	3	4	2	1	3	2	5	4	3	3	2
1	2021-05-05	1	21	4		1		1				5	28	1	88	1	4	5	6	5	5	3	2	3	1	2	3	2	3	3	3	3	3	4	1	5	5	2	1	6	4	4	3	3	4	3	3	3	4
1	2021-05-05	1	22	5			1					4	0	2	57	1	7	2	6	3	1	1	4	2	5	7	7	7	7	7	7	1	1	2	5	2	1	1	3	4	3	2	2	3	3	1	2	2	1
1	2021-05-05	1	19	5				1				4	17	1	89	1	6	6	6	7	4	2	5	1	7	2	2	5	2	5	1	4	5	4	3	3	5	4	5	6	4	6	6	6	6	4	4	4	2
1	2021-05-05	1	19	4				1				4	40	1	3	1	3	3	1	4	3	1	5	4	5	5	7	5	3	5	4	1	1	4	3	2	2	3	1	3	3	2	2	3	4	3	1	1	2
1	2021-05-05	1	22	5	1		1					2	13	1	33	1	2	2	3	3	2	1	2	1	3	3	4	3	2	3	1	1	1	1	1	1	1	1	1	2	1	1	1	1	1	1	2	2	3
1	2021-05-05	1	37	4				1				3	1	1	30	2	5	5	4	5	3	2	4	2	5	4	5	4	4	4	3	1	1	1	2	2	3	1	4	4	2	2	5	4	4	1	1	1	1
1	2021-05-05	1	21	5			1					2	30	1	12	2	3	5	3	4	3	2	2	5	4	3	4	1	3	4	1	1	1	1	1	4	5	1	1	3	2	1	1	1	4	2	4	2	3
1	2021-05-05	1	18	1	1						1	5	46	1	64	1	5	6	4	6	5	4	5	5	3	4	6	5	5	4	5	1	4	4	2	4	3	2	5	6	4	3	3	3	5	3	3	4	4
1	2021-05-05	1	28	5				1				2	30	2	50	2	5	5	5	5	2	2	3	5	5	3	5	3	5	5	5	2	1	1	1	1	1	1	1	4	2	2	4	4	2	2	1	1	1
1	2021-05-05	1	18	3		1						1	54	2	7	2	2	4	3	3	1	1	1	1	5	3	3	3	4	4	4	2	5	3	2	5	1	1	1	1	1	1	1	1	6	2	1	1	4
1	2021-05-05	1	21	5				1				1	30	1	4	1	2	2	2	2	2	2	2	2	2	2	2	2	2	2	2	2	2	2	2	2	3	1	1	3	1	1	2	1	3	1	2	2	2
1	2021-05-05	1	20	2				1				1	30	2	20	2	2	4	2	3	1	1	2	1	2	4	7	4	5	2	4	1	1	1	1	1	1	1	1	6	1	1	4	2	1	1	1	1	3
1	2021-05-05	1	25	5				1				4	25	2	100	2	6	6	3	6	4	3	3	2	6	4	5	5	4	5	4	3	3	4	3	4	3	2	2	4	3	2	3	4	4	1	1	1	2
1	2021-05-05	1	24	5				1				5	29	1	6	2	3	4	4	5	4	2	6	3	3	2	2	2	2	2	2	2	2	2	2	2	2	1	1	2	1	1	2	1	3	1	3	2	1
1	2021-05-05	1	18	5	1							4	0	2	40	2	5	3	4	4	2	1	2	2	3	2	4	3	4	2	3	1	2	1	2	4	4	1	2	3	2	1	5	2	6	3	1	1	2
1	2021-05-05	1	25	4				1				5	25	1	10	1	5	7	7	5	3	2	2	5	2	3	3	3	3	3	4	3	3	3	5	3	3	3	3	2	2	2	2	2	4	2	2	2	2
1	2021-05-05	1	40	2				1			1	3	30	1	10	1	6	6	7	6	7	2	6	5	7	7	7	7	6	7	7	5	4	4	5	5	4	4	3	5	6	3	4	4	4	3	3	4	4
1	2021-05-05	1	24	5				1				3	6	1	59	1	5	6	2	4	1	1	5	1	3	2	5	1	1	2	1	1	1	1	1	3	3	2	4	2	1	1	2	1	5	2	3	2	1
1	2021-05-05	1	25	5		1		1				5	45	1	47	1	3	5	3	5	2	2	3	2	6	2	2	2	2	2	2	2	2	2	2	2	4	2	2	5	2	2	2	2	5	2	2	2	4
1	2021-05-05	1	22	3		1		1				7	8	1	130	1	3	3	1	4	2	1	3	1	4	1	5	1	1	4	1	1	1	1	1	2	3	2	3	3	1	1	2	2	4	1	1	1	2
1	2021-05-05	1	19	3		1						3	58	1	107	1	7	7	7	7	5	5	7	7	7	7	7	7	7	7	7	2	4	5	3	7	5	6	4	6	6	6	5	6	6	4	3	3	5
1	2021-05-05	1	21	3		1						4	30	2	33	1	5	5	3	5	3	3	3	4	2	4	4	3	2	2	2	1	2	2	1	3	4	3	3	4	2	2	3	2	5	3	3	2	2
1	2021-05-05	1	18	4		1						7	0	1	20	2	4	4	4	5	3	3	4	3	6	5	5	4	4	5	4	2	3	3	4	2	5	4	3	4	3	2	4	3	5	4	3	3	1
1	2021-05-05	1	19	5			1					4	0	1	15	2	3	5	2	3	2	1	1	2	2	2	2	2	2	2	2	1	1	2	3	2	5	4	1	1	1	1	1	1	5	1	2	1	2
1	2021-05-05	1	21	4			1					3	45	1	4	2	4	5	3	4	3	1	6	4	4	4	6	5	6	6	4	3	4	1	3	3	3	2	1	4	1	1	2	2	6	2	2	2	3
1	2021-05-05	1	24	5			1	1				4	22	1	60	1	4	4	4	5	5	3	4	5	5	5	5	4	4	3	3	2	4	3	2	4	5	4	3	5	4	2	2	3	5	2	3	3	2
1	2021-05-05	1	18	3	1			1				5	20	1	200	2	3	2	2	4	2	2	3	2	3	2	2	1	3	1	1	1	2	1	1	2	3	4	1	5	1	2	3	1	4	1	2	3	3
1	2021-05-05	1	22	5			1	1				2	42	1	3	1	4	5	3	5	1	1	3	6	3	2	1	1	2	1	1	1	2	1	1	4	5	2	1	3	1	1	3	4	5	2	2	2	3
1	2021-05-05	1	22	5			1					1	52	1	109	1	4	5	6	2	2	2	4	1	4	4	3	3	2	4	2	1	1	1	2	1	3	2	1	4	3	2	4	1	5	1	1	1	3
1	2021-05-05	1	19	5			1	1				5	4	1	40	2	4	6	3	5	4	3	5	1	5	3	5	5	5	5	3	1	1	2	2	3	1	2	2	4	1	1	2	2	4	1	2	1	2
1	2021-05-05	1	31	5			1					9	0	1	50	2	3	5	3	5	3	2	2	5	5	2	5	3	3	3	2	1	2	2	1	5	5	4	2	5	2	1	4	3	4	1	3	4	3
1	2021-05-05	1	22	5			1					2	0	2	70	2	2	3	1	1	1	1	1	1	4	6	6	3	2	3	4	1	1	1	4	1	2	2	1	4	1	1	1	3	3	3	4	3	2
1	2021-05-05	1	30	5			1	1				3	10	1	67	1	4	5	2	5	2	1	2	3	3	1	1	1	1	1	1	1	1	1	1	1	4	5	1	5	2	1	2	2	4	2	1	1	1
1	2021-05-05	1	26	5				1				4	10	1	50	1	5	6	3	5	2	1	3	5	2	4	3	4	3	4	2	1	2	2	2	1	4	3	1	5	2	1	2	2	5	1	1	1	3
1	2021-05-05	1	29	5				1				2	30	2	20	2	7	6	5	7	6	2	2	4	4	7	7	6	5	5	5	2	2	2	2	2	2	2	1	3	2	2	2	2	3	1	2	1	1
1	2021-05-05	1	20	5			1					2	48	1	15	1	5	5	4	4	6	1	2	1	3	2	2	2	2	3	2	1	2	2	1	3	4	6	4	6	2	2	6	3	6	4	1	1	3
1	2021-05-05	1	22	4		1						2	30	1	20	1	1	2	1	2	2	1	1	2	2	2	3	1	3	2	2	1	1	2	3	1	2	1	1	1	1	1	2	1	2	1	1	1	1
1	2021-05-05	2	26	4			1					4	1	1	50	1	6	4	7	7	1	1	1	6	3	2	2	1	2	1	1	1	1	1	2	1	3	3	1	2	1	1	1	2	2	1	3	1	1
1	2021-05-05	1	22	5			1					5	20	1	30	2	4	4	1	3	1	1	1	1	3	2	2	1	2	2	2	1	1	1	1	2	4	2	1	6	1	2	3	3	6	1	1	1	3
1	2021-05-05	1	18	3		1						3	50	1	49	1	5	5	4	4	6	5	5	3	4	3	5	4	4	4	3	2	2	2	2	2	4	4	2	6	3	2	4	2	5	2	2	2	3
1	2021-05-05	1	19	5	1				1			4	5	1	50	1	1	5	2	4	2	1	4	2	4	2	2	2	2	1	1	1	2	2	1	4	5	3	3	2	1	2	1	1	5	1	2	2	2
1	2021-05-05	1	53	4						1		4	1	1	35	2	5	7	5	5	3	3	4	2	4	3	3	4	4	3	3	1	1	2	2	1	1	1	1	4	3	1	3	2	3	1	1	1	2
1	2021-05-05	1	19	5				1				2	35	1	66	1	6	5	3	5	5	5	4	5	6	5	5	4	5	5	4	2	3	3	2	4	4	1	2	5	4	1	4	4	6	2	4	4	4
1	2021-05-05	1	32	5				1				3	0	1	45	1	6	7	3	5	3	2	4	2	5	2	3	2	3	1	2	1	2	3	1	1	4	3	4	5	2	1	3	2	4	1	2	3	2
1	2021-05-05	1	19	5			1					5	57	1	115	1	5	5	3	4	2	1	1	3	5	5	2	2	5	1	2	1	1	1	1	2	4	4	1	4	1	2	4	2	5	2	1	1	2
1	2021-05-05	1	58	5				1				0	50	1	39	1	6	7	6	7	4	2	3	2	5	2	3	3	3	3	2	2	1	1	4	1	1	1	1	5	1	1	1	2	5	1	1	1	1
1	2021-05-05	1	21	3		1						9	26	1	90	1	3	3	1	3	1	1	1	1	2	4	4	2	1	1	1	1	1	1	1	4	6	3	1	2	1	1	1	1	6	2	1	1	2
1	2021-05-05	1	21	5			1					2	30	1	50	2	3	1	1	2	5	1	1	3	4	2	5	5	1	5	1	1	1	2	1	1	3	5	4	2	1	1	1	1	3	1	1	1	1
1	2021-05-05	1	21	5			1	1				4	27	1	10	2	5	7	3	5	2	2	2	4	4	5	4	3	2	2	2	1	1	2	2	2	1	1	1	2	2	1	3	2	4	2	1	1	3
1	2021-05-05	1	31	5							1	4	15	1	45	2	5	3	2	4	1	1	1	1	3	1	3	2	2	2	2	1	1	1	2	1	1	2	2	3	1	1	2	2	3	1	1	1	1
1	2021-05-05	1	29	4			1					4	15	1			5	3	1	4	1	1	1	1	3	1	1	1	1	1	1	1	1	1	1	1	3	1	1	2	1	1	1	1	3	1	1	1	1
1	2021-05-05	1	20	5		1						4	30	1	20	2	5	3	5	4	2	1	5	5	7	5	5	5	5	5	5	2	2	3	1	4	6	6	6	5	3	2	4	3	6	4	4	4	5
1	2021-05-05	1	18	3		1						3	17	1	96	1	4	6	5	6	7	5	6	2	3	4	5	5	3	5	2	1	1	2	3	2	3	4	2	2	1	1	3	5	5	1	2	2	3
1	2021-05-05	1	19	5		1						4	39	1	117	1	4	5	2	4	3	2	3	2	3	3	5	3	3	3	3	2	3	2	2	3	4	4	1	5	3	2	4	4	5	3	1	1	1
1	2021-05-05	1	20	3	1							3	0	2	50	2	4	5	2	5	2	1	5	1	1	1	5	1	1	1	3	1	3	1	1	1	4	1	2	1	1	1	4	2	5	1	4	4	4
1	2021-05-05	1	18	2		1						3	30	2	50	1	4	4	2	3	2	1	1	1	2	2	4	4	4	3	1	1	1	2	2	3	4	3	1	5	2	2	4	2	4	2	4	3	2
1	2021-05-05	1	22	5			1	1				4	25	1	130	1	4	2	3	2	2	1	4	5	5	1	5	1	3	5	1	1	1	3	1	1	3	4	1	3	2	1	2	1	5	1	3	3	1
1	2021-05-05	1	18	4	1							6	11	1	63	2	3	5	4	3	2	1	2	2	3	1	2	2	2	3	1	1	1	2	4	1	1	1	1	3	1	1	5	1	4	4	3	3	3
1	2021-05-05	1	18	5							1	8	17	1	174	1	2	5	2	5	2	2	2	4	3	3	4	4	2	3	3	1	1	2	2	4	3	1	1	1	2	1	3	2	2	3	2	2	3
1	2021-05-05	1	29	5				1				6	0	2	20	2	5	5	4	6	3	2	3	5	4	4	6	4	4	5	4	2	2	2	3	4	1	2	1	4	2	2	2	2	4	2	1	1	1
1	2021-05-05	1	18	5	1							6	11	1	20	2	4	7	2	5	1	1	2	3	5	3	3	1	3	3	3	1	1	1	1	5	2	2	1	4	2	2	3	3	4	2	2	4	3
1	2021-05-05	1	19	3		1						3	24	1	52	1	2	2	3	2	3	5	5	2	3	3	3	3	3	2	3	5	5	3	1	5	4	4	3	5	4	1	3	3	3	2	2	2	3
1	2021-05-05	1	29	3				1				3	36	1	23	2	3	2	2	2	1	1	1	3	2	2	2	2	1	2	1	1	1	1	1	2	4	3	2	2	2	1	1	1	3	2	2	1	2
1	2021-05-05	1	18	4	1							4	16	1	30	2	3	5	3	5	3	2	2	1	3	1	4	1	3	3	3	1	1	1	1	1	2	2	2	2	1	1	2	1	5	1	2	2	2
1	2021-05-05	1	18	5	1							4	30	2	80	2	6	6	6	6	3	2	5	5	4	4	5	5	5	5	6	1	1	2	1	4	5	5	3	6	2	1	5	3	6	3	3	3	2
1	2021-05-05	1	52	3				1				1	30	2	20	2	4	4	4	4	7	1	4	2	3	5	2	2	4	2	4	2	2	2	6	1	1	1	1	5	1	1	1	2	3	1	1	1	1
1	2021-05-05	1	18	5	1							5	44	1	86	1	2	6	2	4	4	3	2	1	4	5	6	3	7	3	5	1	2	1	6	3	1	3	2	2	2	1	1	5	6	2	4	4	5
1	2021-05-05	1	36	3				1				3	30	1	10	1	7	7	7	7	4	7	7	4	7	5	7	7	7	7	4	1	7	7	7	4	3	1	1	6	4	1	1	4	6	1	1	1	1
1	2021-05-05	1	20	3		1						6	35	1	300	2	6	6	6	6	2	1	2	1	3	1	3	1	2	2	1	1	2	1	1	2	6	6	1	6	3	2	6	3	6	6	2	3	2
1	2021-05-05	1	27	5				1				5	30	1	50	2	5	6	5	6	2	1	4	1	4	1	3	1	1	2	1	1	2	2	4	2	4	3	1	2	1	1	1	1	5	2	2	2	3
1	2021-05-05	1	26	5			1					4	30	2	200	2	4	4	4	3	3	2	2	3	4	4	4	4	4	3	4	3	3	3	2	5	3	5	3	3	3	2	3	3	4	2	3	3	4
1	2021-05-05	1		1	1							7	1	2	8	1	4	6	3	5	2	4	5	3	4	4	4	4	4	3	3	1	1	2	2	4	6	4	1	3	3	2	3	3	6	4	2	3	3
1	2021-05-05	1	22	5				1				4	40	1	100	1	5	5	3	6	3	4	4	3	4	4	4	3	3	4	3	1	3	3	4	4	3	4	3	2	2	1	3	4	4	4	3	3	4
1	2021-05-05	1	21	5			1					2	30	1	58	1	2	2	1	2	3	1	1	5	4	2	6	1	1	5	1	1	1	1	1	1	4	4	4	1	1	1	2	1	4	1	2	4	3
1	2021-05-05	1	21	5			1					4	30	2	38	1	4	5	3	6	2	2	3	2	4	4	3	4	2	4	4	1	1	3	2	3	5	4	3	4	1	2	3	2	4	1	1	1	1
1	2021-05-05	1	30	3						1		3	0	1	20	1	4	4	1	1	7	1	1	3	1	7	7	7	7	3	1	1	1	1	1	1	1	1	1	1	1	1	1	1	1	1	1	1	1
1	2021-05-05	1	18	3	1							7	45	1	29	1	4	5	4	6	5	5	6	3	5	2	2	2	2	2	2	2	5	2	1	6	5	4	1	4	3	3	5	3	6	3	4	4	5
1	2021-05-05	1	18	3	1							6	0	2	50	2	5	6	7	7	5	5	6	4	7	5	5	7	5	6	5	4	4	5	1	5	4	5	1	6	4	4	6	5	5	3	4	4	3
1	2021-05-05	1	19	5				1				3	30	2	120	2	2	5	1	6	3	1	2	4	3	6	6	4	4	6	1	1	1	1	1	4	3	1	1	5	1	1	3	1	6	1	1	3	1
1	2021-05-05	1	19	3		1						3	10	1	20	2	4	4	3	4	3	3	5	4	3	3	3	3	3	3	3	2	3	3	2	2	2	2	3	4	2	2	2	3	3	1	2	2	2
1	2021-05-05	1	20	4		1						6	30	2	70	2	4	3	7	2	4	1	3	6	6	1	6	5	6	6	4	1	1	1	2	6	6	6	2	5	4	4	4	2	6	1	5	5	5
1	2021-05-05	1	21	5			1										3	6	7	6	2	1	5	1	7	3	1	1	6	7	3	6	5	2	1	1	1	3	3	6	2	1	6	6	6	1	3	4	5
1	2021-05-05	1	18	5	1							3	30	1	20	2	5	6	3	5	5	2	1	4	4	7	7	7	7	6	7	1	5	5	5	4	2	1	3	5	3	1	4	2	5	5	2	2	3
1	2021-05-05	1	19	5	1							5	0	1	20	2	3	5	2	4	4	1	1	2	2	2	3	1	2	2	2	1	1	1	1	4	4	1	1	3	1	1	2	1	3	1	4	2	2
1	2021-05-05	1	19	5	1							6	30	1	35	1	5	6	5	6	7	3	2	4	4	5	5	4	4	5	3	2	3	2	3	3	5	5	3	5	4	2	2	2	5	1	3	2	2
1	2021-05-05	1	28	3						1		2	45	1	10	2	4	5	4	4	2	1	2	2	3	3	4	2	2	2	4	1	1	1	1	1	1	1	1	4	2	1	1	2	2	2	1	1	1
1	2021-05-05	1	24	3				1				6	2	1	50	2	3	6	3	5	3	1	1	2	4	3	3	3	3	3	1	1	3	2	2	1	3	2	1	1	2	1	2	3	5	2	2	2	3
1	2021-05-05	1	36	3				1				4	30	2	30	2	5	7	5	7	4	1	4	5	2	4	7	4	5	3	4	1	1	2	4	4	1	1	1	4	3	1	2	1	1	1	3	2	1
1	2021-05-05	1	22	5			1					3	57	1	59	1	5	5	5	4	6	4	3	4	4	3	4	2	3	3	3	2	2	1	1	2	5	4	4	4	2	2	2	4	6	2	3	3	4
1	2021-05-05	1	22	3		1		1				6	25	1	153	1	6	5	5	5	3	4	2	5	2	2	2	2	2	2	1	1	1	1	1	4	4	2	1	6	3	3	4	6	6	1	1	1	2
1	2021-05-05	1	18	3	1							1	45	1	40	2	6	6	6	6	3	2	4	5	4	4	3	5	4	4	4	3	5	4	2	6	2	2	1	5	4	2	4	3	5	2	4	4	5
1	2021-05-05	1	24	3				1				2	45	1	50	2	4	5	3	3	4	4	2	2	3	2	4	2	3	3	2	2	2	2	1	1	2	3	1	3	1	1	2	2	3	2	2	2	2
1	2021-05-05	1	21	5			1					3	45	1	96	1	4	6	3	7	2	1	2	3	1	3	6	5	4	5	2	1	1	1	1	1	3	2	1	4	1	1	3	1	4	1	1	1	2
1	2021-05-05	1	18	5	1							6	17	1	82	1	5	6	3	2	1	1	1	1	1	3	1	1	1	1	1	1	1	1	5	1	4	1	1	4	1	1	1	1	4	1	1	1	2
1	2021-05-05	1	20	5			1					3	47	1	30	2	2	4	5	5	3	2	3	3	6	5	4	3	5	3	4	1	3	2	3	2	2	2	1	5	2	1	3	2	6	1	2	2	2
1	2021-05-05		26	5				1				3	28	1	52	1	6	5	3	7	6	4	7	7	4	6	7	3	5	6	5	1	1	1	2	1	6	6	6	6	4	2	3	4	6	2	1	1	4
1	2021-05-05	1	25	5				1				2	12	1	102	1	3	5	4	3	4	2	1	1	2	3	7	4	5	6	2	1	1	1	1	1	3	3	2	4	2	1	1	2	5	4	3	1	2
1	2021-05-05	1	25	5				1				2	40	1	30	2	4	3	3	4	3	2	5	1	5	2	5	2	2	5	2	1	1	4	1	1	1	1	2	3	2	3	3	3	3	1	3	3	4
1	2021-05-05	1	21	3				1				2	30	2	100	2	3	3	3	4	4	3	2	1	3	2	3	2	2	2	2	1	1	2	1	2	3	1	2	3	2	2	3	1	5	2	2	2	4
1	2021-05-05	1	22	5			1					2	34	1	61	1	5	4	3	4	2	2	3	2	5	3	2	1	4	2	2	1	1	1	5	2	2	3	1	4	1	1	3	2	5	3	2	2	3
1	2021-05-05	1	27	4				1				2	6	1	65	1	3	4	2	6	4	3	2	4	1	5	6	4	2	6	2	1	2	1	1	1	2	1	1	4	1	1	2	2	5	1	1	1	2
1	2021-05-05	1	21	3		1		1				4	30	2	50	2	3	4	1	4	1	1	4	1	5	1	3	3	1	2	2	1	5	3	3	3	3	4	1	3	1	1	2	2	2	2	2	2	5
1	2021-05-05	1	39	5				1				2	30	1	43	1	3	3	4	4	2	1	2	2	5	3	2	2	2	2	2	1	1	1	1	1	4	4	2	3	1	2	2	2	4	1	3	2	1
1	2021-05-05	2	24	5			1					4	0	2	4	2	3	5	4	5	6	1	3	2	1	1	4	2	2	1	1	1	1	1	1	1	4	4	2	4	1	1	5	2	1	1	3	2	3
1	2021-05-05	2	36	3				1				5	30	1	130	1	3	3	2	3	1	1	2	2	4	2	3	3	3	3	3	3	3	3	3	3	5	2	2	3	1	2	5	3	5	2	1	1	1
1	2021-05-05	1	24	3						1		3	20	2	10	2	2	7	3	6	1	1	2	3	1	3	3	3	3	2	2	2	1	1	1	1	1	1	3	5	1	1	5	1	3	1	3	2	1
1	2021-05-05	1	28	5				1				3	0	2		2	4	5	6	6	4	5	4	6	5	6	4	6	5	6	4	3	2	1	4	2	2	1	1	5	4	1	3	3	3	1	1		4
1	2021-05-05	1	18	2		1						2	30	1	50	2	3	5	3	5	2	1	3	3	2	3	4	3	3	4	3	1	2	2	2	2	4	3	3	3	1	1	3	1	6	1	2	2	3
1	2021-05-05	1	23	3				1				3	36	1	51	1	5	6	6	6	4	2	5	2	5	4	4	4	4	5	5	2	5	2	6	2	4	5	2	6	2	3	5	3	6	2	2	2	1
1	2021-05-05	1	24	5				1				6	30	1	150	1	5	7	4	7	4	3	5	4	5	3	6	6	6	6	6	3	4	5	6	6	3	5	2	6	2	2	4	3	5	1	1	1	1
1	2021-05-05	1	22	5		1						4	30	2	20	2	3	3	3	2	1	2	3	4	2	2	2	1	3	1	2	1	1	1	1	1	4	5	3	2	1	1	3	2	5	1	3	4	4
1	2021-05-05	1	24	5				1				2	25	2	60	1	4	2	1	1	2	1	1	1	2	3	5	2	1	1	1	1	1	1	1	1	1	1	1	3	1	1	1	1	4	1	1	1	1
1	2021-05-05	1	30	5				1				8	0	2	50	2	5	5	4	5	5	5	3	3	5	6	7	5	3	4	4	1	1	1	2	1	1	1	1	4	3	1	1	1	1	1	1	1	1
1	2021-05-05	1	24	5				1				5	30	1	80	1	7	4	6	4	5	1	4	6	4	3	3	3	1	4	1	1	6	2	1	7	1	1	1	6	2	3	3	5	6	3	1	1	1
1	2021-05-05	1	23	4		1						2	57	1	90	1	6	6	4	5	5	1	2	4	4	4	4	3	3	3	3	1	1	2	3	1	1	3	3	3	2	2	2	2	2	1	1	1	1
1	2021-05-05	1	21	4			1					3	20	1	30	2	3	4	3	5	5	2	2	6	4	4	5	2	6	1	5	1	2	2	1	2	4	3	2	6	1	1	3	2	6	1	2	2	3
1	2021-05-05	1	25	5			1	1				4	39	1	89	1	5	6	6	5	7	6	6	3	5	2	2	2	4	1	1	1	1	1	1	3	3	5	2	6	2	1	2	4	6	2	4	3	4
1	2021-05-05	1	19	5	1							5	30	1	94	1	4	5	5	6	2	2	2	7	7	3	2	4	3	3	6	3	3	4	4	4	4	3	3	3	5	4	3	4	3	3	3	3	2
1	2021-05-05	1	33	5				1				4	20	1	32	1	4	2	2	3	1	1	3	3	5	2	3	3	3	3	3	1	2	1	1	1	2	3	2	3	2	1	1	3	3	1	1	1	1
1	2021-05-05	1	20	3					1			6	42	1	20	2	4	3	7	3	1	1	3	2	6	5	7	4	4	4	4	1	1	1	1	4	1	1	1	3	1	3	2	3	6	2	3	3	4
1	2021-05-05	1	21	5								4	0	2	20	2	3	3	2	3	2	2	2	2	2	2	2	2	2	2	2	1	1	2	1	2	4	3	2	2	2	3	2	2	5	3	2	2	3
1	2021-05-05	1	18	3				1				3	30	1	30	1	4	6	3	6	6	2	3	2	2	6	6	3	6	4	6	2	2	2	2	2	2	2	2	4	3	2	2	2	4	2	1	1	3
1	2021-05-05	1	27	3				1				1	37	1	9	1	5	4	1	1	2	1	1	3	1	5	6	1	7	3	7	3	3	4	4	1	6	1	1	4	1	1	1	2	6	1	2	2	4
1	2021-05-05	1	18	4	1							4	47	1	100	2	4	5	2	5	5	1	3	5	6	7	5	4	4	2	2	1	3	1	1	2	3	3	5	5	2	1	4	4	5	4	2	2	3
1	2021-05-05	1	25	5				1				3	25	1	77	1	5	5	2	4	3	2	3	2	6	5	6	4	5	6	3	3	3	3	3	2	3	2	1	3	2	2	2	3	4	2	1	1	3
1	2021-05-05	1	26	3				1				3	30	2	50	2	7	6	6	4	3	3	4	2	3	2	4	2	2	4	2	2	2	3	2	2	1	2	2	5	2	1	2	2	4	2	2	2	1
1	2021-05-05	1	43	2					1			3	30	2	4	2	7	7	7	6	7	7	4	7	4	7	7	7	7	7	7	4	7	7	7	4	4	4	5	6	6	5	6	6	6	4	3	2	4
1	2021-05-05	1	24	5			1	1				0	45	2	8	2	1	3	3	3	1	4	1	1	1	1	2	2	1	1	1	1	1	2	1	1	2	1	1	1	1	1	1	1	2	1	2	1	1
1	2021-05-05	1	26	5			1	1				3	35	1	100	1	4	6	3	2	4	1	1	4	4	5	5	1	4	2	4	1	1	1	1	1	1	1	1	3	1	1	1	2	3	1	1	1	1
1	2021-05-05	1	23	5			1					6	30	1	60	1	5	5	3	5	4	2	6	3	5	5	5	5	5	5	4	3	3	3	1	5	6	6	2	6	5	4	6	5	6	3	4	4	5
1	2021-05-05	1	25	5			1					4	30	1	80	1	5	6	2	5	1	1	2	1	3	2	2	4	3	5	2	1	1	1	3	1	4	4	2	3	1	1	2	2	6	2	1	1	1
1	2021-05-05	1	19	5				1				1	35	1	20	1	5	5	6	2	2	2	2	4	4	5	5	5	4	6	5	2	2	2	5	2	4	4	2	5	3	2	2	3	5	1	3	3	4
1	2021-05-05	1	58	5				1				0	30	2	20	2	4	3	4	4	2	2	4	5	3	3	5	4	4	3	3	2	2	3	3	2	1	1	1	3	2	2	3	2	2	2	1	1	2
1	2021-05-05	1	23	4				1				3	30	1	100	1	5	5	5	5	3	2	2	2	5	4	4	4	4	4	4	2	4	4	2	4	4	4	5	5	3	3	3	3	4	2	1	1	2
1	2021-05-05	1	27	3				1				2	26	1	84	1	5	4	4	3	4	3	4	3	4	6	6	5	6	6	3	3	3	3	5	3	3	2	4	5	3	2	2	3	5	2	1	1	3
1	2021-05-05	1	21	3	1							7	50	2	50	2	4	5	5	5	2	2	2	2	3	3	5	2	2	2	3	2	2	2	1	2	3	3	1	6	2	2	1	2	5	1	1	1	1
1	2021-05-05	1	20	5			1					5	0	2	50	2	4	4	2	5	2	2	2	1	5	2	2	2	2	2	2	1	1	1	1	3	6	6	4	4	5	6	6	4	6	5	3	4	2
1	2021-05-05	1	28	5			1					2	0	1	81	1	5	4	5	6	3	4	5	6	3	3	4	3	3	4	3	2	2	2	2	4	3	3	1	5	2	2	5	2	5	2	2	2	3
1	2021-05-05	1	53	5				1				3	15	1	80	2	5	5	4	6	2	1	3	1	2	1	4	1	1	1	1	1	1	1	1	1	1	1	1	2	1	1	1	1	4	2	1	1	1
1	2021-05-05	1	20	5				1				5	30	2	50	2	7	7	5	5	4	2	2	4	5	4	5	3	5	2	3	1	2	2	1	5	2	2	1	5	2	2	3	3	5	1	2	2	4
1	2021-05-05	1	20	5			1					2	46	1	45	1	4	5	5	5	2	2	4	3	3	2	3	3	4	3	3	1	2	2	1	3	5	4	1	5	3	2	2	2	5	2	2	2	4
1	2021-05-05	1	18	4			1					4	30	2		2	5	5	4	4	3	1	2	3	3	3	4	4	4	4	2	1	1	1	1	2	1	2	1	4	2	1	2	3	4	1	1	1	1
1	2021-05-05	1	18	3	1							6	0	2	320	2	6	7	6	6	1	2	2	5	4	2	6	5	4	6	3	1	2	2	1	3	2	2	1	4	2	1	2	2	5	1	1	3	4
1	2021-05-05	1	25	5			1					5	0	1	60	1	5	6	5	6	6	5	5	2	6	2	1	3	2	1	1	1	1	1	2	2	4	4	4	2	2	1	2	1	5	1	2	2	2
1	2021-05-05	1	18	5	1							3	0	1	80	1	3	5	3	5	4	2	1	4	5	2	2	4	4	2	2	1	2	1	1	2	5	5	4	1	2	1	1	2	5	1	1	1	2
1	2021-05-05	1	21	3				1				3	12	1	15	2	2	3	2	3	1	1	3	1	2	2	4	1	2	4	2	1	1	3	3	5	2	3	1	3	1	1	2	2	4	2	2	1	1
1	2021-05-05	1	18	3	1							6	30	2	10	2	3	4	2	3	3	1	1	3	2	4	4	2	4	4	3	1	1	2	1	2	3	1	2	2	2	1	3	1	4	3	2	2	3
1	2021-05-05	1	28	5				1				2	4	1	87	1	2	2	2	2	1	1	1	1	2	1	1	3	1	3	1	1	1	1	1	1	1	1	1	1	1	1	1	1	1	1	2	2	3
1	2021-05-05	1	24	4				1				4	30	2	100	2	4	4	3	3	2	2	3	4	3	4	4	2	3	3	1	1	1	2	3	4	3	2	1	3	2	2	2	1	4	1	1	1	2
1	2021-05-05	1	22	5			1					6	0	1	50	1	5	5	3	4	5	2	5	2	3	3	6	5	4	6	4	2	2	3	2	3	4	5	4	5	3	2	4	2	6	3	3	2	4
1	2021-05-05	1	18	3	1							6	42	1	65	1	5	5	2	4	1	1	3	4	6	3	3	1	1	3	1	1	3	3	1	4	6	6	1	5	3	1	6	3	6	2	1	1	2
1	2021-05-05	1	40	3				1				2	30	2	100	2	6	4	4	5	2	2	3	1	3	2	2	2	2	2	2	2	2	1	2	5	2	1	1	2	2	2	2	3	4	2	2	1	1
1	2021-05-05	1	25	4							1	2	28	1	100	2	6	5	5	5	3	1	2	4	3	4	4	3	2	2	3	1	1	2	1	2	2	1	1	3	1	1	1	6	2	1	2	2	2
1	2021-05-05	1	32	5				1				1	15	2	16	2	5	4	2	2	1	1	2	4	4	2	2	2	2	3	1	1	1	1	1	1	2	1	2	4	1	1	2	2	4	2	1	1	2
1	2021-05-05	1	25	3					1			3	30	1	35	1	4	5	4	5	1	1	2	3	2	1	1	1	1	1	1	1	1	1	1	1	1	3	1	5	1	1	1	1	4	1	1	1	1
1	2021-05-05	1	20	5	1							7	19	1	81	1	7	6	7	4	1	1	3	2	6	2	5	3	2	5	2	1	3	5	2	7	6	6	1	6	5	3	5	6	6	5	4	4	5
1	2021-05-05	1	23	4				1				2	40	1	85	1	3	4	1	5	2	2	1	1	2	3	5	2	4	2	3	1	1	1	1	1	1	1	1	3	1	1	1	1	1	1	1	1	4
1	2021-05-05	1	31	3				1				3	0	2	25	2	5	7	2	5	5	1	4	3	4	6	6	4	4	4	5	1	1	1	1	1	1	2	1	6	2	2	2	1	3	1	1	1	1
1	2021-05-05	1	24	5				1				3	33	1	40	1	6	5	5	4	1	1	3	2	5	2	5	3	2	5	1	1	1	2	1	1	1	1	1	2	1	1	1	1	5	1	1	1	2
1	2021-05-05	1	24	5			1					4	30	2	20	2	3	6	2	4	5	4	3	2	5	3	4	4	3	3	1	1	1	1	1	2	3	2	2	4	1	1	4	2	5	1	2	2	1
1	2021-05-05	1	24	5				1				1	45	2	20	2	2	3	2	2	2	1	4	2	1	1	2	1	1	1	1	1	1	1	1	1	1	1	1	3	2	1	1	2	2	1	3	3	2
1	2021-05-05	1	19	5			1					7	52	1	81	1	4	5	2	5	1	1	2	1	4	2	3	1	2	1	1	1	3	4	1	5	6	5	6	4	1	1	2	4	6	1	2	1	2
1	2021-05-05	1	20	2				1				3	30	1	10	2	3	3	4	3	2	3	5	2	2	6	6	6	6	6	5	1	2	2	2	2	6	2	3	3	3	2	3	2	5	2	2	2	2
1	2021-05-05	1	23	5			1					3	12	1	80	2	4	5	3	5	4	3	3	2	2	5	6	3	3	5	2	2	1	1	2	1	2	2	2	3	1	1	1	2	4	2	3	2	2
1	2021-05-05	1	32	3						1		4	3	1	25	2	3	6	4	4	1	1	2	2	6	7	7	6	5	5	4	1	3	4	2	3	2	1	6	6	1	2	5	5	6	1	3	3	2
1	2021-05-05	1	26	5				1				3	30	2	40	2	2	4	4	4	3	2	6	1	4	4	3	3	3	3	3	1	1	1	1	1	1	1	2	4	2	1	1	2	3	1	3	2	3
1	2021-05-05	1	21	5			1					7	0	2	60	2	3	1	1	4	1	1	1	1	5	2	3	2	2	1	2	1	1	1	1	2	4	4	3	2	1	1	3	2	6	1	2	2	1
1	2021-05-05	1	25	5				1				2	0	2	8	2	5	7	6	7	6	4	3	7	3	6	6	7	5	3	3	2	3	4	5	2	2	2	3	4	1	1	1	2	3	1	1	1	1
1	2021-05-05	1	19	3		1						4	20	2	40	2	3	4	3	4	5	1	3	2	3	3	3	3	5	2	2	1	1	1	1	1	4	4	1	2	1	1	2	1	5	2	2	1	4
1	2021-05-05	1	27	5			1	1				3	0	2	100	2	5	6	2	5	5	3	4	1	5	3	7	5	1	6	1	1	1	1	1	1	5	4	1	4	2	1	4	1	5	1	4	4	5
1	2021-05-05	1	29	3				1				4	10	2	40	2	6	7	6	7	7	3	5	3	3	3	3	3	3	3	3	3	3	3	2	4	4	4	1	6	2	4	4	6	6	4	1	1	1
1	2021-05-05	1	25	5			1					5	0	1	160	1	6	6	5	5	4	3	5	2	5	4	6	4	4	5	2	2	2	3	3	2	2	3	2	4	3	3	3	3	4	3	2	2	2
1	2021-05-05	1	23	3	1												5	7	7	6	7	2	4	3	4	7	7	7	7	7	5	2	1	1	1	1	3	3	1	6	4	4	4	5	6	1	2	3	4
1	2021-05-05	1	19	5		1						6	24	1	51	1	4	5	3	4	4	3	3	3	4	3	5	3	3	2	2	2	2	2	2	5	3	3	1	5	3	2	4	4	6	2	1	1	2
1	2021-05-05	1	23	3				1				4	25	1	56	1	4	2	2	3	1	1	5	1	4	2	2	2	2	2	2	1	1	1	3	1	2	1	1	4	2	2	4	2	5	1	1	2	2
1	2021-05-05	1	24	5				1				3	30	1	65	1	5	2	3	2	7	2	3	5	3	5	3	7	2	5	1	1	1	1	1	3	4	2	1	1	3	1	1	1	4	1	3	3	3
1	2021-05-05	1	18	3	1							3	43	1	100	2	6	6	5	6	5	5	4	7	4	7	6	4	5	5	4	3	3	3	2	3	1	2	2	3	3	2	2	2	3	1	1	1	2
1	2021-05-05	1	21	4			1	1				3	40	2	40	2	2	3	2	3	1	1	4	2	1	4	7	5	4	6	7	1	1	1	1	1	2	1	1	3	1	1	3	1	5	1	2	1	1
1	2021-05-05	1	23	5				1				9	0	1	139	1	7	7	6	7	4	4	5	5	6	7	7	7	7	7	7	2	4	5	2	3	5	3	3	6	3	1	3	5	6	3	3	3	3
1	2021-05-05	1	18	5	1							5	15	2	17	2	6	5	3	5	5	1	6	2	5	4	5	3	4	3	4	1	3	1	2	4	3	1	2	6	3	2	3	2	6	1	1	2	3
1	2021-05-05	1	22	3				1				4	30	1	73	1	7	7	3	4	4	1	4	6	7	7	7	7	7	5	5	1	1	1	1	3	1	1	4	5	3	3	5	6	3	3	2	2	1
1	2021-05-05	1	19	3		1		1				4	45	1	84	1	4	3	5	5	2	1	6	5	5	2	2	2	1	2	2	2	1	3	1	3	1	5	1	4	2	1	6	1	5	2	1	2	3
1	2021-05-05	1	27	3						1		4	20	1	200	2	5	6	5	6	5	2	2	3	2	3	2	2	2	4	2	2	1	2	1	1	2	1	1	6	1	2	2	3	4	1	2	1	3
1	2021-05-05	1	22	5		1						4	0	1	50	1	4	5	4	3	2	2	2	2	2	2	2	2	2	2	2	1	1	2	2	1	4	5	2	3	2	2	2	2	5	3	2	2	2
1	2021-05-05	1	20	2		1						3	12	1	20	2	4	5	6	6	6	4	5	7	4	6	7	6	5	5	4	3	4	5	3	2	3	4	3	6	4	3	3	3	4	2	2	2	3
1	2021-05-05	1	23	5			1	1				3	45	1	63	1	6	5	6	6	4	1	5	1	6	3	4	5	3	5	3	2	1	1	1	1	1	1	1	4	3	2	3	4	5	1	1	1	1
1	2021-05-05	1	19	5			1					5	34	1	12	2	4	5	6	5	3	1	2	2	5	3	4	3	3	3	3	2	1	2	1	1	4	3	1	5	2	1	2	3	5	3	2	2	3
1	2021-05-06	1	21	5			1					2	21	1	102	1	5	3	3	5	5	2	2	7	5	2	1	2	2	3	2	1	1	1	3	1	3	4	1	5	3	2	4	2	6	1	3	3	4
1	2021-05-06	1	22	5			1					3	12	1	83	1	6	7	4	6	7	5	7	6	7	5	6	7	5	6	5	3	4	6	5	5	5	5	3	6	5	3	5	5	5	3	3	3	3
1	2021-05-06	1	24	5			1					4	30	2	100	2	4	4	2	5	2	2	3	2	4	3	3	2	3	4	2	1	1	2	1	1	2	1	1	2	1	1	2	3	3	1	1	1	3
1	2021-05-06	2	25	5							1	2	23	1	44	1	5	7	4	7	3	4	4	2	5	3	3	2	2	1	2	4	4	1	4	3	2	1	1	5	1	1	3	2	4	1	2	1	1
1	2021-05-06	1	35	4				1				3	0	1	4	2	2	5	1	7	2	1	2	2	2	2	4	3	2	2	2	1	1	1	1	1	2	1	4	3	1	1	2	1	3	1	2	2	1
1	2021-05-06	1	24	5			1					3	7	1	20	2	6	6	5	6	7	4	5	1	5	7	7	7	7	7	7	1	1	1	1	1	3	2	3	5	2	2	2	1	2	1	1	1	1
1	2021-05-06	1	53	3				1				1		2	20	2	2	4	5	3	4	1	2	2	2	2	2	2	3	4	5	2	2	2	2	1	2	2	2	4	2	1	2	1	4	2	2	2	2
1	2021-05-07	1	22	4			1					4	7	1	63	1	2	5	1	4	1	1	2	4	2	3	4	4	3	3	4	1	2	1	2	2	2	3	4	3	2	1	1	2	3	1	2	2	2
1	2021-05-07	1	21	5			1					5	36	1	97	1	2	2	3	3	3	3	4	4	3	4	3	3	3	4	3	4	3	4	4	4	3	4	4	3	4	3	4	3	3	3	3	3	2
1	2021-05-08	1	54	5				1				2	13	1	40	1	2	6	1	6	1	1	5	2	2	4	6	3	4	4	2	1	1	2	1	1	1	1	1	6	1	1	1	1	4	1	1	1	1
1	2021-05-08	1	23	5			1					8	40	2	40	2	7	7	7	7	4	3	4	2	7	2	5	6	2	5	5	5	4	4	1	5	3	1	1	6	5	1	6	3	5	1	1	1	1
1	2021-05-08	1	51	5				1				3	17	1	99	1	5	2	3	2	2	1	2	2	5	4	6	4	4	3	2	2	2	3	2	2	2	1	3	5	2	1	5	2	5	2	2	2	3
1	2021-05-09	2	22	5			1					5	4	1	103	1	5	6	5	5	1	1	3	3	4	4	6	5	3	4	2	2	3	3	4	1	6	6	3	4	2	3	2	4	5	3	2	1	3
1	2021-05-09	2	22	5			1					3	12	1	94	1	5	6	2	5	1	1	2	1	6	2	6	1	6	2	2	1	5	6	1	4	3	5	2	4	3	2	3	2	6	3	3	2	1
1	2021-05-09	1	21	5			1					3	1	1	89	1	5	4	4	6	6	4	4	5	7	6	6	6	6	6	6	3	3	4	2	3	3	3	1	6	4	4	4	5	5	1	2	2	4
1	2021-05-10	2	22	5			1					3	0	2	30	2	6	7	6	4	1	1	2	1	1	4	4	2	2	2	1	3	2	2	3	3	1	1	1	5	3	1	1	1	1	2	1	1	3
1	2021-05-10	2	21	5			1					6	17	1	136	1	4	5	6	5	1	1	3	1	5	1	4	2	1	1	1	1	1	1	1	4	5	6	3	3	1	3	4	3	5	1	2	2	3
1	2021-05-10	2	23	5			1					5	33	1	35	1	3	4	3	3	2	2	3	1	3	2	1	1	1	2	1	1	1	1	1	1	2	3	2	2	1	1	2	2	2	2	2	2	2
1	2021-05-10	2	22	4		1						6	43	1	70	2	5	6	4	6	5	3	5	4	6	5	5	4	5	5	4	3	2	3	4	5	6	5	2	5	5	4	4	5	6	3	3	3	3
1	2021-05-10	2	23	3				1				6	5	1	50	2	2	3	1	3	1	1	1	1	1	3	3	3	2	2	2	1	1	1	2	1	3	2	1	4	1	1	1	2	3	1	1	1	2
1	2021-05-10	2	23	3				1				6	20	2	50	2	1	2	1	2	1	1	1	1	1	1	2	1	1	1	1	1	1	1	2	1	2	2	1	4	1	1	1	1	1	1	1	1	2
1	2021-05-10	1	22	5			1					3	29	1	70	1	6	6	3	6	3	2	4	2	2	4	6	4	5	6	5	2	1	2	3	2	2	2	2	5	2	1	4	2	2	1	3	4	3
1	2021-05-10	2	22	5			1					2	30	1	1	1	4	2	2	4	1	1	1	1	3	2	5	5	3	4	1	1	1	1	3	2	3	3	1	4	2	1	3	3	3	1	3	2	1
1	2021-05-10	2	22	5			1					1	50	1	70	1	6	4	6	4	1	3	3	2	1	1	1	1	1	2	1	1	2	2	2	1	1	1	1	5	1	1	5	2	3	1	1	1	3
1	2021-05-10	1	18	3		1						3	10	1	111	1	4	4	3	4	5	1	4	2	3	2	3	2	3	2	2	1	1	1	4	2	3	2	1	3	1	1	3	2	4	2	2	2	1
1	2021-05-11	1	21	5			1					3	0	2	30	2	4	6	2	7	5	2	2	7	3	6	6	6	3	6	4	1	1	3	7	3	2	4	1	4	2	1	1	3	5	1	1	1	2
1	2021-05-11	1	22	5			1					4	39	1	80	2	5	5	6	3	2	1	4	2	2	5	5	2	4	4	3	1	1	1	1	2	6	5	3	2	1	1	2	1	6	1	2	2	5
1	2021-05-11	1	19	5			1					10	23	1	100	2	5	6	4	5	3	4	5	2	6	5	6	5	4	5	5	5	5	4	2	4	4	4	3	5	2	4	4	5	5	2	2	3	2
1	2021-05-12	2	23	5			1					2	0	2	100	2	4	5	2	5	2	1	2	2	1	1	5	5	2	5	1	1	1	4	5	1	2	2	1	2	1	1	1	1	4	1	1	1	1
1	2021-05-12	1	21	5			1					4	55	1	136	1	5	7	5	6	3	1	5	1	5	1	6	3	1	6	1	1	1	3	1	5	5	6	2	4	2	3	3	3	6	5	3	3	4
1	2021-05-13	2	21	4			1					3	55	1	45	2	6	6	4	7	2	1	2	3	3	2	2	3	2	3	1	1	6	3	2	4	5	4	5	6	2	1	2	3	6	1	1	1	4
1	2021-05-14	1	33	5				1				2	11	1	19	1	6	7	4	7	3	2	3	2	5	3	3	3	3	2	2	2	2	2	2	2	2	2	2	3	2	1	2	3	3	1	1	1	1
1	2021-05-15	1	53	3				1				8	0	2	50	2	6	6	5	6	5	3	2	2	4	2	5	4	2	3	2	2	2	3	2	1	2	2	1	6	5	2	5	2	2	1	1	1	2
1	2021-05-15	2	61	4				1					30	2	30	2	3	3	3	3	1	1	1	1	1	1	2	2	2	2	2	1	1	1	2	1	1	1	1	1	1	1	1	1	1	1	1	1	1
1	2021-05-15			4			1					5	50	1	60	2	4	3	2	3	1	1	1	1	3	2	3	3	3	1	2	1	1	1	1	4	4	4	5	2	1	1	3	2	5	2	4	2	2
1	2021-05-15	1	40	3				1				1	30	1	48	1	4	3	2	2	2	1	2	1	7	1	1	1	1	2	1	1	1	1	1	1	1	2	3	3	2	1	1	2	2	2	1	1	1
1	2021-05-15	1	58	3				1				1	30	1	8	1	6	7	4	6	3	1	1	1	1	1	4	4	4	4	4	1	2	4	4	1	1	1	1	6	1	1	3	1	1	1	1	1	1
1	2021-05-15	1	52	3				1				1	15	2	20	2	3	2	3	3	1	1	1	2	1	2	4	2	1	1	1	1	3	2	2	1	1	2	1	3	1	1	1	1	4	1	2	2	1
1	2021-05-15	2	73	4					1			2	30	2	10	2	3	3	4	4	4	2	2	2	3	2	2	2	2	2	2	1	2	2	2	3	1	1	1	2	2	1	1	1	2	1	1	1	1
1	2021-05-16	1	20	3				1				3	35	2	40	1	3	7	5	5	3	3	2	4	3	2	3	2	2	5	3	1	1	1	1	1	3	3	2	3	1	2	1	1	2	2	3	4	4
1	2021-05-16	1	56	5				1				1	30	2	100	2	3	3	2	2	2	2	2	2	4	3	2	2	3	2	2	2	2	2	1	1	1	1	1	4	2	1	2	3	2	1	2	2	2
1	2021-05-16	2	55	2				1				1	30	2	30	2	2	2	2	2	2	1	1	3	2	2	6	2	6	2	6	1	1	1	1	1	1	1	2	1	2	1	1	1	1	1	1	1	1
1	2021-05-16	1	73	5					1			2	30	2	60	2	4	5	5	5	2	3	5	5	5	4	5	5	4	4	3	3	4	4	3	3	2	2	1	4	2	2	3	2	4	2	2	2	2
1	2021-05-16	1	55	5				1				1	50	2	35	2	4	5	4	2	1	1	2	1	3	2	1	1	1	1	1	1	1	1	1	1	3	1	1	3	1	1	2	1	3	2	1	1	1
1	2021-05-16	1	26	5			1					3	26	1	30	1	2	2	1	2	4	1	4	2	4	1	1	1	1	1	1	1	1	1	1	2	1	1	2	2	1	1	1	1	2	1	3	2	1
1	2021-05-16	2	27	5			1	1				4	44	1	97	1	5	6	2	6	1	1	6	1	6	1	1	1	1	2	1	1	3	1	4	1	5	4	1	3	2	1	2	3	4	4	1	1	1
1	2021-05-16	2	29	5				1				3	15	1	50	2	5	5	2	5	5	1	1	5	4	1	1	4	1	2	1	1	1	1	1	1	1	1	1	5	1	2	5	3	2	1	1	1	1
1	2021-05-16	1	57	5				1				1	0	2	30	2	4	4	4	6	4	2	4	1	1	3	6	2	5	4	4	1	1	1	1	1	1	1	1	6	1	1	4	1	4	1	1	1	1
1	2021-05-16	2	24	4			1					2	13	1	41	1	4	5	1	4	4	3	5	5	5	3	5	3	3	5	3	3	3	3	5	3	5	3	3	3	3	3	4	3	6	1	2	2	4
1	2021-05-16	1	56	3				1				0	30	2	4	2	6	7	6	6	2	2	5	2	2	2	5	2	4	2	4	1	1	4	3	1	2	2	1	4	1	1	2	1	2	4	1	1	1
1	2021-05-16	1	38	4		1						5	30	1	130	1	7	7	7	7	7	4	7	7	4	4	7	7	4	4	4	1	1	1	1	4	2	2	1	6	3	3	6	2	6	1	2	2	5
1	2021-05-16	1	24	4			1					3	57	1	129	1	4	5	3	5	2	3	3	2	1	1	1	1	1	1	1	1	1	1	1	2	5	4	2	3	2	1	4	2	5	2	3	3	4
1	2021-05-16	2	24	5				1				2	20	1	30	2	3	3	3	4	3	2	1	1	1	2	2	2	2	2	2	2	1	1	2	3	3	2	2	3	2	3	2	2	4	2	3	2	2
1	2021-05-17	1	22	5			1					3	0	1	30	2	3	2	1	5	3	2	2	6	5	1	1	1	1	1	1	1	1	1	1	1	2	3	1	6	3	1	2	1	5	1	3	2	4
1	2021-05-17	2	54	5							1	1	30	2	20	2	3	4	2	3	1	1	1	1	3	1	2	2	2	2	2	1	1	1	2	2	1	1	1	2	1	1	1	1	2	1	2	2	1
1	2021-05-17	1	22	5			1					1	56	1	56	1	5	6	2	6	4	3	5	3	3	5	5	4	3	4	4	5	4	4	4	4	2	3	4	4	5	4	4	5	4	5	4	4	5
1	2021-05-17	2	21	5			1										5	6	3	7	2	2	5	2	5	5	6	6	6	5	6	2	2	3	1	1	5	5	4	6	4	2	4	3	5	1	4	5	5
1	2021-05-17	2	64	5				1				1	0	2	5	2	1	1	1	2	2	1	1	1	1	1	1	1	1	1	1	1	1	1	1	1	1	1	1	2	1	1	1	1	1	1	1	1	1
1	2021-05-18	1	22	5			1					7	10	1	80	1	5	3	3	6	4	2	4	5	5	7	6	3	6	3	6	1	2	2	7	5	5	6	4	5	3	2	2	3	5	3	4	4	5
1	2021-05-20	2	23	5			1					2	13	1	127	1	2	5	2	4	2	2	2	1	5	1	1	1	1	1	1	1	1	1	1	1	5	5	2	5	1	1	5	4	4	3.556	1	1	4
1	2021-05-24	2	25	4				1				1	31	1	17	1	3	6	2	5	1	1	1	1	3	1	1	1	1	1	1	1	1	1	1	3	4	3	5	2	1	1	4	1	6	2	2	2	1
1	2021-05-25	1	21	5			1					2	14	1	70	1	3	6	5	7	6	5	5	5	6	5	4	4	3	4	4	2	2	3	2	2	2	5	4	5	2	3	5	3	4	2	2	2	2
[truncated: 46 more columns]
